# Supplementary material for: Integrated TCGA analysis implicates lncRNA CTB-193M12.5 as a prognostic factor in lung adenocarcinoma
Source: Cancer Cell Int. 2018 Feb 22;18:27. doi: 10.1186/s12935-018-0513-3 (PMC5824544; doi:10.1186/s12935-018-0513-3)
Supplement: Supplementary file 1 — Additional file 1: Table S1. CTB-193M12.5 target gene predicted by RIblast. [file 12935_2018_513_MOESM1_ESM.xlsx]

## Sheet: CTB-193M12.5(1)
target_name	target_name2	target_len	min_energy	binding_site(query)	binding_site(target)	sum_energy
KCNQ1OT1	NR_002728	91671	-16.3134	177-191	26016-26002	-2168.02
TTN	NM_001267550	109223	-13.8429	449-486	88051-88013	-1778.19
MUC5B	NM_002458	17916	-13.1758	175-191	50-33	-1740.13
MUC4	NM_018406	16804	-11.4704	177-186	5485-5476	-1362.06
MUC2	NM_002457	8622	-13.1689	176-191	3861-3844	-1306.71
GOLGA6L22	NM_001271664	3764	-12.5698	463-493	1296-1261	-1255.04
MUC16	NM_024690	43816	-13.8189	176-193	6113-6094	-1196.79
SNX8	NM_013321	4738	-16.3295	592-647	3727-3679	-1098.64
IGFN1	NM_001164586	11810	-12.9481	129-167	8555-8513	-1091.93
ZAN	NR_111917	8733	-11.7758	176-191	2382-2362	-1077.94
KMT2D	NM_003482	19419	-14.0147	177-190	13891-13878	-914.685
OBSCN	NM_001271223	26925	-14.6854	465-486	5387-5367	-913.697
DSPP	NM_014208	4331	-12.7581	383-420	2832-2793	-865.64
TSIX	NR_003255	37027	-13.6931	177-190	9191-9178	-852.298
GOLGA6L6	NM_001145004	4009	-12.5681	463-493	1318-1283	-847.446
XIST	NR_001564	19280	-14.3314	176-190	2032-2019	-844.787
GOLGA6L2	NM_001304388	3151	-12.4302	463-484	2664-2639	-844.738
NFIC	NM_205843	8068	-16.2309	177-191	7812-7798	-757.23
SSC5D	NM_001144950	4910	-15.7642	176-190	3975-3961	-748.153
PLEKHS1	NM_001193434	3444	-10.0566	452-456	2375-2371	-738.103
KDM6B	NM_001080424	6704	-13.5422	177-192	2408-2393	-736.16
GOLGA6L1	NM_001001413	3822	-12.5698	463-493	1354-1319	-718.203
PRG4	NM_005807	5050	-11.0374	176-187	2265-2253	-701.177
PLEC	NM_201380	15255	-13.4605	459-482	7032-7000	-684.353
NEAT1	NR_131012	22741	-13.0093	253-277	15278-15256	-679.694
MUC6	NM_005961	8003	-13.3778	175-190	5209-5194	-669.728
PRR12	NM_020719	6943	-12.7374	177-189	6828-6816	-651.693
HSPG2	NM_001291860	14343	-12.323	461-479	13748-13730	-626.774
FLJ16779	NR_024389	7638	-14.8535	383-418	3235-3191	-617.702
FAM98B	NM_173611	4388	-14.9224	592-625	1174-1140	-607.456
RAPH1	NM_213589	9733	-13.1483	177-191	2719-2705	-591.889
ZFHX3	NM_006885	16062	-11.9892	176-192	11512-11496	-589.365
CIC	NM_001304815	8227	-12.9607	177-190	5484-5471	-588.834
ANKRD20A9P	NR_027995	37567	-15.5452	178-191	15425-15412	-586.764
GATAD2B	NM_020699	7476	-15.3659	177-196	6146-6127	-584.451
MUC3A	NM_005960	5837	-13.287	177-190	630-617	-583.626
HIVEP3	NM_024503	12402	-12.8619	451-469	3146-3121	-583.577
BSN	NM_003458	15959	-13.6089	177-190	13391-13378	-581.525
KMT2B	NM_014727	8471	-12.8155	463-484	878-859	-575.129
AAK1	NM_014911	21265	-16.3031	177-192	14142-14127	-568.68
PRR36	NM_001190467	4517	-14.1003	177-191	3376-3362	-555.437
SETD1B	NM_015048	8195	-14.679	176-190	2093-2078	-553.989
MUC17	NM_001040105	14350	-11.416	177-186	12243-12234	-551.589
FLG	NM_002016	12747	-11.3791	450-480	2071-2046	-551.257
MUC12	NM_001164462	16321	-10.4814	176-187	11703-11692	-547.231
TRIOBP	NM_001039141	10145	-13.5726	176-190	3965-3951	-537.374
ZNF609	NM_015042	8617	-12.6116	177-187	6209-6199	-536.906
KSR2	NM_173598	17008	-14.5347	176-189	16127-16114	-529.987
SPEG	NM_005876	10650	-11.6542	176-188	3654-3642	-526.216
SRCAP	NM_006662	10474	-16.4364	461-487	2086-2054	-523.541
TNXB	NM_019105	13125	-12.2881	461-479	2240-2221	-518.585
RPGR	NM_001034853	4718	-13.0096	129-176	2698-2629	-518.238
DLK1	NM_003836	4684	-12.6953	177-193	3422-3406	-505.787
ZFHX4	NM_024721	13958	-13.4163	176-190	6527-6512	-505.099
ZNF469	NM_001127464	13203	-12.3843	458-479	10111-10093	-504.463
TNRC6B	NM_001162501	18280	-12.9896	177-191	16683-16668	-503.572
BRD4	NM_058243	5198	-13.4155	177-189	3111-3099	-503.267
IQSEC2	NM_001111125	6011	-13.3034	177-191	4533-4519	-498.234
ELFN2	NM_052906	8361	-13.3297	460-487	6532-6495	-489.281
FOXK1	NM_001037165	11191	-12.9259	0-22	9204-9182	-484.888
HIPK2	NM_022740	15225	-12.7652	177-188	13671-13660	-484.198
RERE	NM_012102	8194	-11.7228	177-190	3778-3761	-481.552
PCLO	NM_033026	20288	-11.5768	176-190	7566-7552	-480.096
EP400	NM_015409	12317	-11.4822	177-190	6804-6790	-478.113
NCOR2	NM_006312	8857	-13.0984	176-187	2678-2667	-476.837
DNHD1	NM_144666	14864	-13.2944	463-475	4869-4857	-475.199
PKD1	NM_001009944	14138	-15.7765	462-483	6135-6111	-473.666
CDC42BPA	NM_003607	10506	-11.6662	177-192	6184-6169	-472.735
C6orf132	NM_001164446	6742	-16.453	177-193	1191-1175	-472.067
SHOX	NM_000451	3757	-11.7854	43210	55-39	-463.53
RYR1	NM_000540	15391	-12.3557	461-481	11698-11680	-462.264
CT47A1	NM_001080146	1293	-11.7594	461-481	1053-1032	-460.41
PTPN23	NM_015466	5282	-12.0832	177-191	3118-3100	-460.311
BCAM	NM_001013257	3431	-13.3617	177-193	3334-3314	-459.873
MAP1A	NM_002373	10275	-11.8612	177-188	6645-6634	-459.193
GLTSCR1	NM_015711	5739	-12.4854	177-191	2584-2570	-459.099
ZBTB20	NM_001164343	27373	-12.072	177-192	23048-23031	-452.73
CT47A6	NM_001080141	1293	-11.7594	461-481	1053-1032	-452.401
EPHB2	NM_004442	11039	-13.9783	461-487	7556-7523	-452.389
ELMSAN1	NM_194278	8100	-12.8928	467-482	2210-2195	-451.185
NSL1	NM_001042549	13220	-11.6159	43122	9121-9096	-449.109
NEB	NM_001271208	26307	-10.9477	465-490	17258-17237	-447.379
FCGBP	NM_003890	16390	-11.389	390-418	335-304	-446.128
PLAC4	NM_182832	10009	-12.2194	178-188	5485-5475	-443.03
ATN1	NM_001007026	4351	-11.01	178-189	1895-1884	-442.871
PTPN14	NM_005401	13443	-13.2033	177-191	4832-4817	-438.703
SYNGAP1	NM_006772	6010	-13.6529	597-625	5008-4983	-438.334
AUTS2	NM_015570	6587	-11.9292	177-187	1993-1983	-437.391
ZFHX2	NM_033400	9182	-11.8692	175-191	4385-4369	-434.415
SDK2	NM_001144952	10722	-12.7455	43119	8922-8904	-432.063
BCL9L	NM_182557	7738	-13.6765	177-190	4353-4339	-430.278
SPTBN5	NM_016642	11723	-11.6861	462-482	5083-5063	-429.126
FOXI2	NM_207426	3178	-11.436	177-188	2344-2333	-428.385
SH3TC2	NM_024577	26580	-11.3552	0-23	4880-4853	-427.177
RNF213	NM_001256071	21057	-11.7121	177-190	19016-19003	-425.815
BAHCC1	NM_001291324	10289	-15.5948	176-190	2880-2866	-424.448
AR	NM_000044	10656	-15.4397	177-191	334-320	-422.17
SLC6A17	NM_001010898	6402	-12.5182	597-624	4142-4116	-422.045
MACF1	NM_012090	17689	-13.3766	452-480	1528-1504	-421.501
KIF21B	NM_001252100	9940	-12.7881	450-473	2503-2482	-421.474
FMNL3	NM_175736	11192	-11.6064	177-191	1858-1844	-421.336
KMT2C	NM_170606	16862	-14.4756	176-191	13133-13118	-420.038
FLJ35934	NR_104343	1879	-13.07	177-192	908-885	-416.869
TNRC18	NM_001080495	10570	-14.5333	175-187	3446-3434	-416.291
CT47A8	NM_001080139	1293	-11.7594	461-481	1053-1032	-414.688
CT47A11	NM_173571	1293	-11.7594	461-481	1053-1032	-414.688
CT47A10	NM_001080137	1293	-11.7594	461-481	1053-1032	-414.688
CT47A4	NM_001080143	1293	-11.7594	461-481	1053-1032	-414.688
CT47A9	NM_001080138	1293	-11.7594	461-481	1053-1032	-414.688
CT47A2	NM_001080145	1293	-11.7594	461-481	1053-1032	-414.688
CT47A5	NM_001080142	1293	-11.7594	461-481	1053-1032	-414.688
CT47A3	NM_001080144	1293	-11.7594	461-481	1053-1032	-414.688
CT47A12	NM_001242922	1293	-11.7594	461-481	1053-1032	-414.688
WIPF3	NM_001080529	4184	-14.4347	177-190	720-707	-414.33
PLEKHG2	NM_022835	7607	-11.5277	176-187	4996-4985	-412.516
SZT2	NM_015284	13979	-11.5324	176-186	9129-9119	-412.39
ADGRL1	NM_001008701	7857	-11.6043	460-490	6196-6155	-412.029
POLR2A	NM_000937	6738	-12.4091	177-191	5244-5230	-411.704
KIAA1522	NM_020888	5412	-12.0474	177-190	2061-2046	-411.63
NHSL1	NM_020464	7490	-11.9363	175-193	3560-3541	-410.93
GNAO1	NM_138736	6211	-14.6545	177-190	511-498	-409.628
SYT7	NM_001252065	6400	-12.7046	176-192	2593-2577	-407.064
SPEN	NM_015001	12227	-12.4103	174-185	10612-10601	-405.815
TET3	NM_001287491	11387	-13.1831	450-482	3555-3530	-405.59
NBPF20	NM_001278267	17619	-12.6364	462-509	846-802	-405.201
DNAH2	NM_020877	14955	-11.1143	463-481	11186-11165	-404.833
CACNA1C	NM_199460	13694	-12.5768	175-186	6395-6384	-403.993
NAV1	NM_020443	13023	-13.0013	135-162	2959-2932	-403.183
ALPK3	NM_020778	10917	-13.7106	592-623	2895-2862	-402.69
PLXNA4	NM_020911	13061	-12.8013	466-482	2320-2302	-401.659
ANK3	NM_020987	17020	-11.4288	176-195	10114-10094	-400.843
HUWE1	NM_031407	14741	-11.2085	178-188	13769-13759	-399.739
MYH14	NM_001145809	6912	-13.6118	462-480	3501-3475	-397.983
ZNF805	NM_001023563	10126	-11.6836	43120	5411-5392	-397.958
SLC43A2	NM_001284498	8413	-12.6746	43119	4481-4463	-397.946
NFASC	NM_001005388	10334	-12.3551	454-477	2175-2150	-397.571
YLPM1	NM_019589	8137	-10.9265	176-184	362-354	-397.487
POU2F1	NM_001198783	14038	-12.0409	461-481	10789-10771	-396.836
SYNE1	NM_182961	27748	-12.8382	452-481	12841-12806	-396.559
RIMBP3C	NM_001128633	5793	-11.138	460-480	3411-3394	-396.402
HMCN2	NM_001291815	13997	-11.4962	464-490	10917-10892	-395.731
SPTB	NM_001024858	10064	-10.8274	476-490	1811-1797	-395.183
SRGAP1	NM_020762	8475	-13.7787	177-191	8202-8188	-393.945
ZNF652	NM_001145365	11492	-11.2367	177-190	2111-2091	-393.836
CACNA1E	NM_001205293	15088	-10.8876	462-482	3292-3273	-393.828
ARID1B	NM_020732	9638	-11.9557	175-186	245-234	-393.685
PABPC1L2B-AS1	NR_110398	1167	-12.2315	463-481	93-75	-393.192
FMN1	NM_001277313	13530	-13.0789	177-190	3313-3300	-392.549
SHANK1	NM_016148	6643	-13.0497	176-187	3026-3015	-389.303
ANKRD52	NM_173595	8656	-12.0363	177-190	5995-5982	-387.78
CSMD2	NM_001281956	13698	-11.4714	461-481	11312-11283	-382.027
PAX5	NM_016734	8909	-11.4418	178-190	7342-7330	-379.893
OPRM1	NM_001145287	15844	-13.9233	43121	9295-9275	-379.658
SLIT3	NM_001271946	9734	-12.0109	174-190	6683-6667	-379.551
IGF2	NM_000612	5170	-12.6529	178-192	1625-1611	-378.853
MNT	NM_020310	4842	-14.5311	43154	43183	-378.736
2018-03-06	NM_005885	9697	-13.0699	178-189	3808-3797	-378.695
APOBR	NM_018690	3792	-15.0689	459-481	2579-2556	-378.257
MDN1	NM_014611	18208	-11.7797	476-490	5268-5254	-378.104
SOX11	NM_003108	8719	-12.3917	43366	8009-7995	-377.896
KMT2A	NM_001197104	16594	-12.4565	460-507	1615-1577	-377.814
ONECUT2	NM_004852	16122	-12.4694	177-190	8237-8224	-377.475
EVPL	NM_001988	6587	-12.2678	459-481	2839-2811	-376.838
APC2	NM_005883	10151	-11.4336	462-480	1544-1520	-376.635
NFIX	NM_001271043	5733	-15.8479	177-190	5214-5201	-375.143
MAVS	NM_020746	11771	-11.6074	129-142	9811-9798	-372.191
TENM4	NM_001098816	13548	-11.8479	334-351	8172-8155	-370.383
RBM33	NM_053043	10325	-12.9386	467-493	827-799	-369.436
PPP1R12B	NM_002481	11108	-10.1225	175-186	9911-9896	-368.747
DNAH1	NM_015512	13110	-10.8341	389-416	3065-3041	-368.439
LRP1	NM_002332	14888	-11.062	463-485	425-404	-368.044
MTSS1L	NM_138383	4977	-12.09	179-191	4759-4747	-367.474
EFNA5	NM_001962	5335	-14.571	177-190	83-70	-367.415
TCHH	NM_007113	6995	-12.4183	463-482	878-856	-367.181
RAB11FIP4	NM_032932	8629	-13.9265	461-487	2335-2310	-365.882
FIGNL2	NM_001013690	4694	-12.8582	170-190	3057-3036	-365.769
SHANK3	NM_033517	7054	-12.6907	334-346	1960-1948	-365.732
WNK2	NM_001282394	8240	-10.6758	176-191	2788-2770	-364.719
SMG1	NM_015092	16065	-11.2748	465-493	1691-1667	-364.076
KRT9	NM_000226	2289	-12.5229	461-487	1734-1699	-364.017
UGGT1	NR_027671	10932	-11.6557	461-487	3969-3946	-363.995
DCHS1	NM_003737	10759	-11.2696	465-483	8683-8662	-363.671
SOGA1	NM_080627	8036	-11.6412	463-482	1474-1446	-363.6
RIMBP3B	NM_001128635	5416	-11.138	460-480	3034-3017	-362.802
IQSEC3	NM_001170738	6975	-13.1256	463-482	5475-5456	-362.297
SSPO	NM_198455	15579	-12.4056	465-481	7944-7926	-361.29
FAM65A	NM_001193523	4231	-12.6689	176-190	2250-2235	-360.592
CBX6	NM_014292	6165	-11.9784	177-187	1454-1444	-360.536
CEP250	NM_007186	8324	-13.6188	461-482	2686-2662	-360.291
CELSR2	NM_001408	10540	-12.1805	311-332	8912-8891	-359.688
ZC3H4	NM_015168	6116	-12.9398	471-482	2850-2839	-359.519
MYH9	NM_002473	7554	-12.0027	463-487	4045-4024	-357.977
NOS1	NM_001204218	12285	-11.1888	135-158	3724-3705	-357.672
LINC00674	NR_027418	11193	-11.728	143-170	2199-2176	-357.324
GDF11	NM_005811	4260	-11.326	175-188	43113	-357.002
KIF1C	NM_006612	7917	-13.2507	463-487	2301-2280	-355.076
SKI	NM_003036	5707	-13.1881	463-482	1881-1865	-355.075
FRAS1	NM_025074	15624	-10.7014	177-186	7555-7546	-354.558
SETD1A	NM_014712	6449	-11.5858	177-191	4167-4149	-354.385
TULP4	NM_020245	11119	-13.0734	543-561	6226-6208	-354.336
CROCC	NM_014675	6656	-13.9049	465-482	3862-3845	-352.569
PPP1R18	NM_133471	4599	-10.7841	176-192	1480-1463	-351.582
BCORL1	NM_001184772	7349	-10.654	176-185	1787-1778	-351.497
USH2A	NM_206933	18883	-12.5175	175-185	6737-6727	-351.427
TTC28	NM_001145418	11795	-14.0982	0-18	10329-10311	-351.411
IGF1R	NM_000875	12235	-11.6493	43127	10934-10906	-350.678
FBXL18	NM_024963	8229	-11.9999	43149	6319-6303	-349.303
S1PR2	NM_004230	3584	-11.7002	461-484	1464-1439	-348.822
SH3PXD2A	NM_014631	11247	-13.3765	177-191	6889-6875	-347.642
SDK1	NM_152744	10396	-12.6257	461-480	3936-3919	-346.546
LAMA5	NM_005560	11431	-11.3189	177-187	4002-3992	-346.461
ARHGAP32	NM_001142685	10111	-14.0855	597-624	9992-9969	-346.293
PRDM16	NM_022114	8723	-12.6823	168-191	260-235	-345.798
HCFC1	NM_005334	8426	-11.3388	179-190	8065-8054	-344.033
MICAL3	NM_015241	9444	-11.6165	177-186	4230-4221	-343.887
AKNA	NM_030767	7383	-12.769	177-191	7317-7303	-343.775
DNAH17	NM_173628	13723	-12.2231	460-482	9288-9262	-343.464
SYNPO2L	NM_001114133	4954	-11.8279	177-191	3265-3251	-343.082
RYR3	NM_001036	15574	-10.5776	470-482	5423-5411	-341.934
MYH7B	NM_020884	6584	-12.7378	460-480	6296-6276	-341.541
GAB2	NM_080491	6115	-13.1593	177-190	1164-1151	-341.286
IRAIN	NR_126453	5356	-14.2248	177-192	848-833	-340.195
SPATA31A7	NM_015667	4223	-12.193	176-186	538-528	-337.778
SPATA31A5	NM_001113541	4226	-12.193	176-186	538-528	-337.778
FLNC	NM_001458	9138	-10.9876	177-190	8550-8537	-336.794
PROM2	NM_001165978	4732	-12.3091	177-191	3055-3041	-336.286
SIPA1L3	NM_015073	7994	-12.2031	43117	7667-7651	-336.052
IBA57	NM_001010867	7824	-10.6627	43122	3064-3045	-335.267
ARSA	NM_000487	4315	-11.0076	177-188	941-930	-334.855
EGR3	NM_004430	4334	-14.4961	177-189	68-56	-334.101
CECR2	NM_001290046	9657	-12.3358	176-190	4066-4052	-333.879
AHNAK2	NM_138420	18317	-10.516	465-480	15961-15947	-333.306
PLEKHG4B	NM_052909	11515	-11.0783	389-407	3510-3492	-332.397
MECP2	NM_004992	10241	-12.5739	177-190	10192-10180	-332.254
HERC2	NM_004667	15340	-11.9114	458-484	6287-6265	-332.199
CSMD1	NM_033225	14317	-12.6067	450-465	11348-11333	-331.625
CACNG8	NM_031895	8751	-12.2918	460-491	6074-6045	-331.223
SMC1A	NM_001281463	9930	-12.6657	176-190	8456-8442	-331.059
ARHGAP33	NM_001172630	4219	-11.1977	176-190	3143-3129	-330.232
MYRF	NM_001127392	5939	-12.5887	177-189	699-687	-328.849
MKI67	NM_002417	12495	-12.5628	176-190	12199-12185	-328.78
QKI	NM_206855	16362	-12.4438	176-186	15352-15342	-328.602
PDK3	NM_001142386	12779	-11.6426	175-185	7820-7810	-328.565
ZMIZ1	NM_020338	7555	-11.4334	176-188	3446-3434	-328.49
PITPNM2	NM_001300801	6779	-13.6334	176-190	6506-6491	-328.347
LINC00940	NR_036546	2352	-10.7391	177-192	1680-1654	-328.161
KIRREL	NM_018240	7820	-13.0124	461-482	53-32	-327.748
TRIM66	NM_014818	9753	-12.4895	177-191	1600-1585	-327.558
GATSL2	NM_001145064	7991	-10.1107	43117	5835-5819	-326.893
ZNF462	NM_021224	8295	-12.1284	176-190	3606-3588	-326.862
FBRS	NM_001105079	4108	-14.3635	176-190	1258-1243	-326.56
MLLT6	NM_005937	7500	-12.8597	176-190	4224-4210	-325.82
TSPY4	NM_001164471	1132	-13.2619	463-493	279-245	-325.658
FHDC1	NM_033393	6480	-12.4434	177-190	295-282	-325.396
LHFPL4	NM_198560	4880	-13.2309	148-176	3293-3266	-325.26
NPIPB11	NM_001310137	3497	-9.17662	276-303	193-163	-324.878
GOLGA6L9	NM_198181	4374	-11.2146	178-190	134-122	-324.606
OTOG	NM_001277269	8778	-11.4839	177-186	5289-5280	-324.413
GRIN2A	NM_001134407	14687	-10.8163	452-482	1627-1604	-323.639
SMARCC2	NM_003075	5588	-11.8661	177-191	3508-3494	-323.616
NBEAL2	NM_015175	8828	-12.3381	383-399	7566-7548	-323.589
TCOF1	NM_001135243	5096	-10.052	472-482	2670-2660	-323.179
INO80D	NM_017759	14136	-11.3597	0-17	12982-12965	-323.02
C10orf71	NM_001135196	5286	-11.4961	461-490	2628-2601	-322.02
HELZ	NM_014877	13830	-11.487	539-564	3020-2993	-321.773
FBXL20	NM_032875	10381	-9.48573	43208	7197-7183	-321.637
GIGYF1	NM_022574	6329	-11.7506	176-191	6250-6232	-320.945
NR6A1	NM_033334	7064	-12.8221	240-251	6562-6551	-320.695
CREB5	NM_182898	8532	-14.3184	177-190	6698-6685	-319.984
LRP1B	NM_018557	16531	-11.8874	467-484	4706-4690	-319.817
PACS2	NM_001100913	6694	-12.2189	177-188	3886-3875	-319.381
FAT4	NM_001291303	16116	-11.8323	328-348	3499-3480	-319.066
DBET	NR_121644	3363	-13.1342	176-190	3160-3146	-317.695
CELF3	NM_007185	5599	-15.6148	177-191	5553-5539	-317.43
MYO15A	NM_016239	11863	-10.8617	175-190	3268-3254	-317.027
PACSIN1	NM_020804	4301	-11.618	177-190	1936-1923	-316.657
CSPG4	NM_001897	8290	-11.8297	459-474	6538-6523	-316.275
JRK	NM_003724	9127	-10.2506	461-491	6206-6180	-316.009
NAV2	NM_001244963	11171	-11.7143	177-190	1340-1326	-315.533
SRCIN1	NM_025248	7050	-13.2283	177-191	3864-3849	-315.506
INS-IGF2	NR_003512	5132	-12.6529	178-192	1587-1573	-315.422
AHDC1	NM_001029882	6358	-13.2631	174-190	2155-2139	-315.262
PRRC2A	NM_004638	6951	-11.8994	177-190	6299-6286	-314.05
MEG3	NR_046473	9689	-11.4649	460-490	7567-7539	-313.887
WIPF2	NM_133264	5525	-14.9378	176-190	2159-2145	-313.514
CELSR1	NM_014246	11389	-11.8343	176-186	4032-4022	-312.961
ENAH	NM_001008493	13172	-12.5623	177-190	1564-1551	-312.898
CHD3	NM_001005271	7354	-11.2902	241-251	6694-6684	-312.076
ARID1A	NM_006015	8585	-11.6235	177-188	7472-7461	-311.977
PHF21A	NM_001101802	7316	-11.691	177-185	1678-1670	-311.692
AMER1	NM_152424	8443	-12.1207	464-480	318-301	-311.379
ITPR3	NM_002224	9031	-12.8965	461-493	3650-3620	-311.036
ACVR2B	NM_001106	11373	-12.0717	43124	3911-3888	-310.525
RP1L1	NM_178857	7977	-13.2046	331-346	2060-2045	-309.623
GLUL	NM_002065	8331	-11.2878	179-189	264-254	-308.966
PRNCR1	NR_109833	12722	-11.7146	149-168	9553-9535	-308.815
FAT2	NM_001447	14536	-10.4424	468-482	5447-5433	-308.81
TLN2	NM_015059	11649	-13.929	464-481	2691-2672	-308.798
ZBTB7B	NM_001252406	4020	-12.558	463-484	793-773	-308.471
PVRL1	NM_002855	5480	-14.1643	178-190	4415-4403	-307.827
CHD5	NM_015557	9663	-11.6673	466-482	1262-1245	-307.654
ERICH3	NM_001002912	7159	-11.8443	454-482	855-827	-307.577
RC3H1	NM_001300850	11129	-12.0253	451-481	1408-1377	-307.066
URB1	NM_014825	10808	-11.9739	459-481	2719-2697	-307.01
TNS1	NM_022648	10276	-10.4885	179-191	10067-10053	-306.408
EMX2OS	NR_002791	7282	-12.9558	177-192	6357-6342	-306.2
SEMA6A	NM_001300780	6982	-11.9278	177-189	333-321	-306.182
CHD7	NM_017780	11580	-10.6994	176-184	8150-8142	-306.097
TSPAN9	NM_006675	4351	-11.7685	462-481	1740-1716	-306.049
NRXN3	NR_073547	13005	-11.1611	175-186	3684-3673	-306.038
AGO1	NM_012199	7492	-11.7722	177-190	3030-3017	-305.895
ZFP36L1	NM_004926	3871	-12.984	177-191	2168-2150	-305.214
PRDM2	NM_012231	7957	-10.2683	689-701	3595-3583	-305.124
CACNA1A	NM_023035	8641	-14.577	462-481	6172-6153	-304.946
RYR2	NM_001035	16365	-11.5854	176-190	15752-15734	-304.547
MAST4	NM_001164664	10724	-11.7598	544-560	3426-3411	-304.479
PRRC2B	NM_013318	11059	-15.6972	463-480	6661-6643	-304.441
FNBP1	NM_015033	5425	-11.921	177-190	2330-2317	-304.356
OTOF	NM_194248	7156	-10.6231	176-190	2196-2182	-303.793
SH3PXD2B	NM_001017995	7777	-12.1688	180-192	5964-5952	-303.64
ADAM19	NM_033274	6529	-12.7112	463-484	1386-1367	-303.545
SLC24A2	NM_020344	10840	-10.6102	295-307	1706-1694	-303.33
FASN	NM_004104	8458	-13.1682	177-188	7713-7702	-302.586
MYH11	NM_001040113	6942	-13.0589	462-482	3408-3388	-302.27
CCDC57	NM_001316321	6752	-12.0801	453-470	460-439	-302.002
HECTD4	NM_001109662	15450	-12.0958	174-186	10100-10088	-301.939
GOLGA3	NM_005895	9252	-11.8832	462-483	3716-3698	-301.594
SV2C	NM_014979	10793	-13.4404	177-189	3427-3415	-301.406
CDH6	NM_004932	8571	-10.9525	342-358	8219-8203	-301.374
STAB1	NM_015136	7926	-12.1866	450-471	3951-3930	-301.319
FAM83H	NM_198488	5597	-13.0644	177-191	4324-4310	-300.562
TANC2	NM_025185	11747	-10.8673	176-191	10707-10692	-300.523
IGDCC4	NM_020962	6485	-11.908	43117	5559-5543	-300.382
ACACB	NM_001093	9249	-11.1657	331-343	8938-8926	-300.23
NPIPB4	NM_001310148	4049	-10.7026	276-303	418-388	-300.194
MIAT	NR_003491	10182	-11.1961	464-482	5083-5064	-299.884
SALL2	NM_005407	4926	-10.462	452-482	1700-1671	-299.584
ZNF264	NM_003417	12163	-11.9791	43118	7115-7098	-299.426
WNK1	NM_001184985	11232	-10.1561	176-186	10491-10480	-299.363
ZNF646	NM_014699	6208	-11.8319	459-483	604-585	-298.918
NOL4L	NM_001256798	6763	-13.6466	43121	2407-2387	-298.792
SRF	NM_003131	4205	-13.3216	177-192	2105-2090	-298.727
GRM4	NM_000841	7418	-11.5212	176-191	3842-3827	-298.612
PDZD8	NM_173791	6484	-13.4446	43123	5595-5573	-298.592
KCNMA1	NM_001014797	11994	-11.1963	176-185	11613-11604	-298.528
CIT	NM_001206999	8708	-12.485	43122	6698-6673	-298.514
ADCY1	NM_021116	12498	-11.3037	383-419	5170-5134	-298.065
MUC19	NM_173600	24831	-10.8601	174-185	466-455	-297.627
DYNC1H1	NM_001376	14340	-11.869	462-478	1545-1526	-297.389
CLMN	NM_024734	12750	-12.4867	180-193	8376-8363	-297.258
BAZ2A	NM_001300905	8943	-11.6629	175-190	6493-6479	-296.953
CACNA1G	NM_018896	8246	-10.3028	466-484	7153-7136	-296.891
SORBS2	NM_001270771	6564	-11.0237	176-186	3023-3012	-296.393
SLC44A1	NM_080546	10521	-12.3298	0-22	9908-9880	-295.885
ZBTB4	NM_020899	5942	-13.6373	177-190	295-282	-295.771
WNK4	NM_032387	4178	-12.9575	175-191	2646-2626	-295.259
ZNF704	NM_001033723	14386	-10.2309	461-474	10590-10577	-295.124
PIK3C2B	NM_002646	7606	-10.5412	464-483	5627-5608	-295.059
NOTCH1	NM_017617	9295	-12.3887	175-190	683-668	-295.022
ZNF445	NM_181489	10249	-13.296	461-490	2338-2308	-294.947
SPTBN4	NM_020971	8687	-12.5255	464-488	978-956	-294.883
TNRC6C	NM_001142640	9771	-10.7226	176-186	2889-2878	-294.686
PRX	NM_020956	5506	-12.1001	466-482	3246-3224	-294.671
MLXIPL	NM_032951	3278	-13.085	178-192	1425-1410	-294.642
MBD6	NM_052897	4150	-12.1691	176-189	1660-1647	-294.459
MSI1	NM_002442	2975	-11.4908	469-485	467-451	-293.286
NPIPB5	NM_001135865	3816	-11.0328	276-303	472-442	-293.141
DCC	NM_005215	10210	-10.449	177-197	92-74	-292.896
FAT3	NM_001008781	19047	-12.2137	177-187	17515-17505	-292.847
MAP1B	NM_005909	11979	-10.6694	43117	10385-10369	-292.822
NOTCH3	NM_000435	8071	-11.9921	464-484	5311-5290	-292.331
FYCO1	NM_024513	8518	-11.4277	462-490	2829-2805	-292.283
GLI3	NM_000168	8214	-12.4068	176-191	4708-4693	-292.006
PARVG	NM_022141	3523	-12.6578	461-485	2423-2397	-291.542
MED12L	NM_053002	10440	-11.0366	465-480	1680-1666	-291.457
DNAH10	NM_207437	13680	-10.7707	463-473	9946-9936	-291.298
ZBTB47	NM_145166	5507	-12.9738	177-189	2456-2444	-291.038
MYO15B	NM_001309242	9539	-11.1107	175-189	6644-6629	-290.9
CCNK	NM_001099402	2606	-14.0706	176-190	1663-1647	-290.707
SYNPO	NM_007286	5397	-10.9061	177-190	3274-3261	-290.451
ARL17A	NM_001113738	5271	-10.6648	176-191	1121-1107	-290.409
PCYT1B	NM_004845	5549	-11.1639	0-17	4318-4301	-290.18
NFAT5	NM_138714	13363	-11.2862	177-192	6817-6801	-289.976
CACNA1H	NM_021098	8088	-11.7029	461-488	735-706	-289.928
WASF2	NM_006990	5695	-11.1861	463-474	2578-2567	-289.859
SHISA9	NM_001145204	6727	-15.372	178-191	5309-5296	-289.6
BCOR	NM_001123385	6423	-12.239	178-190	129-117	-289.496
EPG5	NM_020964	12698	-14.1051	452-484	10148-10120	-289.422
SKIDA1	NM_207371	6596	-12.4116	177-190	1093-1080	-289.398
AIRN	NR_047514	4374	-16.2084	458-482	1543-1516	-289.165
MYO18A	NM_078471	7583	-12.7537	177-189	7086-7074	-288.952
ARAP1	NM_001040118	5137	-12.67	177-188	422-411	-288.864
PEAK1	NM_024776	11817	-13.1093	466-495	1253-1228	-288.744
JADE2	NM_001289984	6651	-12.9526	177-188	3898-3887	-288.357
NACAD	NM_001146334	4761	-11.8176	176-191	543-527	-288.343
TRIM67	NM_001004342	8522	-13.3387	176-190	5855-5841	-288.296
TBC1D16	NM_019020	10946	-12.6937	467-486	7856-7836	-288.242
AGRN	NM_001305275	7394	-11.9665	416-433	6601-6584	-288.231
NUMA1	NM_001286561	7404	-12.3337	463-482	2985-2963	-288.073
ENTPD2	NM_203468	2100	-13.6993	176-186	1738-1728	-288.001
CBL	NM_005188	11231	-12.6639	176-189	9486-9473	-287.898
LPIN3	NM_001301860	4436	-12.2933	177-190	1914-1901	-287.678
SLC8A2	NM_015063	5111	-12.5485	177-190	3456-3443	-287.384
VPS53	NM_001128159	13106	-12.5584	43120	2994-2972	-287.314
MAP3K13	NM_004721	9945	-12.1155	177-186	3366-3357	-287.086
SF3B3	NM_012426	9720	-13.1172	177-188	8367-8356	-286.984
MAP4	NM_002375	6327	-12.243	462-482	3795-3773	-286.692
AFF2	NM_002025	13746	-12.3492	178-188	3148-3138	-286.505
LINC01106	NR_027244	2182	-11.5754	471-492	1726-1705	-286.328
SPOCK2	NM_001244950	5446	-12.4255	43120	148-129	-286.322
CHERP	NM_006387	4095	-11.8616	177-188	2535-2524	-285.904
C2orf71	NM_001029883	7046	-11.3034	175-184	3634-3625	-285.655
ANK2	NM_001148	14243	-11.8857	374-395	11786-11763	-285.652
ELK4	NM_001973	11149	-11.4901	43125	3690-3668	-285.459
VPS13D	NM_015378	16345	-11.2719	465-480	13921-13907	-285.124
NBPF25P	NR_104217	3619	-12.6649	462-509	1065-1021	-285.11
UNC13A	NM_001080421	9838	-13.4643	176-193	7353-7331	-284.959
MAST3	NM_015016	5893	-13.6381	176-191	3357-3342	-284.684
CAMTA2	NM_001171167	4852	-11.7908	463-489	4049-4020	-284.576
C15orf39	NM_015492	4427	-14.0431	176-186	1050-1040	-284.251
CACNA2D2	NM_001174051	5680	-14.1537	177-188	3646-3635	-284.152
ZZEF1	NM_015113	11395	-12.8261	465-490	2069-2042	-283.96
KCNN3	NM_001204087	13065	-10.5923	176-197	5958-5936	-283.799
UBR4	NM_020765	15882	-10.9765	461-480	10705-10685	-283.537
KIAA0825	NM_001145678	7241	-11.2361	43124	6657-6636	-283.477
SETBP1	NM_015559	9899	-11.27	464-483	4615-4596	-283.305
TSHZ2	NM_173485	12187	-11.2689	463-487	352-325	-282.977
OLFML2A	NM_182487	6551	-12.5479	0-19	3837-3818	-282.947
PTEN	NM_001304718	8816	-10.475	465-481	2566-2550	-282.92
HERC1	NM_003922	15197	-12.6479	450-481	553-518	-282.862
CXXC4	NM_025212	5578	-12.7852	176-191	145-129	-282.815
TRIO	NM_007118	10227	-11.914	175-186	5704-5693	-282.57
SRRM4	NM_194286	8477	-11.182	177-190	274-261	-282.431
KIF13B	NM_015254	8766	-10.4713	177-190	6173-6160	-282.306
KIN	NM_012311	6394	-11.6264	43118	5291-5274	-281.934
COL7A1	NM_000094	9169	-13.4648	461-480	5401-5380	-281.361
CACNA1B	NM_000718	9790	-11.3711	462-483	739-716	-281.255
VGF	NM_003378	2553	-13.3493	463-482	1274-1256	-280.665
BTBD9	NM_052893	8949	-11.1557	177-190	5782-5768	-279.733
PGPEP1	NM_017712	7095	-13.8324	176-192	1413-1391	-279.62
MYO10	NM_012334	11430	-12.6553	463-482	3275-3257	-279.56
GAS7	NM_201433	8211	-12.7705	175-189	2370-2356	-279.206
IL17RA	NM_014339	8608	-11.0564	221-249	7183-7160	-279.048
SBF1	NM_002972	8053	-13.0052	178-189	7307-7296	-278.937
PRDM11	NM_001256695	10744	-12.8499	177-186	5922-5913	-278.508
POU2F2	NM_001207025	6944	-13.5955	463-493	6614-6585	-278.203
CEP170B	NM_001112726	6705	-11.7066	177-187	6392-6382	-278.151
ZNF592	NM_014630	8179	-11.8065	175-184	403-394	-278.068
C14orf132	NM_001282463	7764	-11.9257	176-189	1756-1744	-278.044
COL6A4P2	NR_027898	9162	-11.9577	178-192	4835-4819	-277.989
DAAM2	NM_015345	6247	-13.5932	461-482	3242-3223	-277.908
SERINC5	NM_001174072	6482	-12.7407	43118	4890-4873	-277.857
P2RY2	NM_176072	8736	-12.1465	462-489	6243-6220	-277.7
TRIM46	NR_046329	3338	-11.7011	467-487	124-98	-277.538
MEGF6	NM_001409	7439	-11.4307	461-482	6254-6226	-277.21
ENTPD1	NM_001776	12740	-10.7848	177-190	1751-1738	-277.016
ITGB4	NM_000213	5919	-12.0636	177-188	5672-5661	-276.848
TTBK1	NM_032538	7128	-12.8699	175-191	4719-4703	-276.792
FMN2	NM_001305424	6441	-11.4627	523-550	4426-4399	-276.784
SPN	NM_001030288	6939	-10.8403	607-626	2519-2495	-276.435
GOLGA8G	NR_033353	5282	-12.6837	465-490	1629-1594	-276.4
SLC7A8	NM_012244	4236	-12.8136	176-190	2006-1992	-276.334
HYDIN	NM_001270974	15746	-12.7373	175-186	3161-3150	-275.972
PRPF40B	NM_012272	3605	-13.1909	463-487	165-131	-275.972
WDR87	NM_001291088	9102	-10.3953	43148	9095-9080	-275.901
ZNF316	NM_001278559	7239	-11.9426	463-486	5132-5109	-275.822
HTT	NM_002111	13646	-10.4375	179-192	9287-9274	-275.709
NFAM1	NM_145912	5604	-12.2323	177-191	2220-2206	-275.7
RAB12	NM_001025300	2138	-11.8461	43121	1918-1893	-275.67
PER2	NM_022817	6342	-11.266	176-186	3146-3136	-275.476
ATF7	NM_006856	6688	-12.3098	176-189	605-591	-275.105
MN1	NM_002430	7556	-11.5172	463-485	392-372	-274.939
RREB1	NM_001003699	8733	-11.3375	176-191	8057-8043	-274.934
AKAP13	NM_006738	13329	-11.3245	177-190	10451-10438	-274.909
LOC613037	NR_002555	3455	-11.033	276-303	231-201	-274.714
AHNAK	NM_001620	18815	-11.0089	448-481	10100-10066	-274.138
RUNX1	NM_001001890	7274	-12.5312	177-190	1454-1442	-273.768
2018-03-04	NM_020814	4450	-15.065	177-191	38-24	-273.72
ZNF578	NM_001099694	6741	-11.7368	43117	3214-3198	-273.676
SH3BP2	NM_001145855	9211	-10.7219	231-265	1681-1648	-273.504
CUX2	NM_015267	6844	-12.3997	177-191	4427-4412	-273.483
ZNF213	NR_104432	3348	-10.6757	175-188	2852-2839	-273.476
UNC5B	NM_170744	6890	-14.0002	177-190	5914-5901	-273.322
MEGF8	NM_001271938	11167	-11.5542	462-485	6959-6936	-273.292
C17orf51	NM_001113434	7912	-11.4274	598-623	5759-5736	-273.288
LOC100128593	NR_033913	2702	-11.0885	465-481	531-514	-273.26
ENPP1	NM_006208	7442	-12.0399	43122	6250-6229	-273.185
CREB3L2	NM_194071	7456	-13.2016	177-191	3520-3504	-273.001
KIAA0754	NM_015038	6979	-11.1474	409-428	2672-2653	-272.22
C19orf68	NM_199341	3588	-10.9207	463-473	746-736	-271.825
CBX5	NM_001127322	11702	-11.3655	180-190	10809-10799	-271.824
NBPF10	NM_001302371	11423	-12.6648	462-509	1658-1614	-271.648
COL5A3	NM_015719	6174	-12.1074	177-190	5669-5652	-271.576
KAT6B	NM_012330	8499	-11.7967	175-185	4532-4522	-271.434
PCGF2	NM_007144	2604	-11.8823	175-191	238-218	-271.415
AFF1	NM_001313959	9409	-11.7156	343-364	3893-3869	-271.327
FRMPD3	NM_032428	7304	-11.7826	177-190	6664-6647	-271.276
CDH23	NM_022124	11124	-10.7631	454-468	3309-3296	-271.241
XIRP2	NM_152381	12673	-13.0525	459-489	11411-11381	-270.987
ZNF618	NM_133374	9113	-12.0359	177-190	7466-7453	-270.955
TNKS1BP1	NM_033396	5820	-12.6177	462-483	4366-4345	-270.82
RHOBTB2	NM_015178	5449	-12.9547	462-482	4355-4335	-270.376
RNF40	NM_014771	6019	-12.7886	463-481	4813-4789	-270.191
CNGB1	NM_001297	5645	-10.4537	381-411	4515-4488	-270.147
KCNH1	NM_172362	8106	-14.2926	177-188	4815-4804	-269.909
PCDH19	NM_001184880	9756	-13.4145	177-190	7892-7879	-269.75
PLEKHA6	NM_014935	7414	-11.6002	177-188	3985-3974	-269.73
ANKRD33B	NM_001164440	9333	-11.9675	175-191	6959-6942	-269.473
KLHL3	NM_001257194	6981	-11.427	43154	5585-5565	-269.372
SCN8A	NM_014191	11556	-10.7338	122-141	6112-6093	-269.355
AATBC	NR_026961	4598	-12.1258	463-482	1926-1910	-269.275
WDFY4	NM_020945	10013	-11.0141	326-349	9528-9507	-269.021
PHF8	NM_015107	6058	-11.2575	176-190	3616-3596	-269.014
KIAA1549	NM_001164665	12426	-10.5385	466-482	9826-9811	-268.757
NCAN	NM_004386	6406	-12.7892	177-188	5012-5001	-268.678
UBE2D4	NM_015983	3982	-12.8193	43119	2117-2099	-268.654
ZMIZ2	NM_031449	5143	-11.2155	465-485	1525-1502	-268.527
PTPRT	NM_133170	12694	-12.411	177-191	7933-7919	-268.184
NF2	NM_181832	6089	-12.4037	0-23	5071-5043	-268.035
HIC2	NM_015094	6796	-12.5148	177-191	6240-6226	-267.917
NR4A3	NM_173200	5706	-14.06	175-190	79-64	-267.787
SEZ6	NM_178860	4212	-10.437	465-480	784-770	-267.721
KCNC3	NR_110912	3347	-11.8793	176-190	3323-3304	-267.355
WSCD1	NM_015253	5821	-10.3195	461-475	4244-4229	-267.211
BMPR1B	NM_001203	5560	-12.1999	43184	2084-2061	-267.008
BRWD3	NM_153252	12793	-12.9166	463-482	5338-5315	-266.968
LINC01206	NR_104146	9557	-12.024	177-189	892-880	-266.903
HOTS	NM_001293171	3887	-12.1101	176-191	1129-1114	-266.876
GSE1	NM_014615	7477	-11.7539	450-489	3957-3907	-266.728
TNNI1	NM_003281	6143	-11.6338	43117	1865-1849	-266.719
PRELP	NM_002725	5819	-10.3919	180-189	5666-5657	-266.632
PHC3	NM_001308116	12687	-10.71	175-187	1134-1119	-266.184
CELSR3	NM_001407	11962	-12.0043	175-191	7478-7458	-266.073
SLC4A1	NM_000342	4953	-13.2869	463-480	893-874	-265.972
NKD1	NM_033119	8716	-11.2147	176-188	1664-1652	-265.174
C15orf52	NM_207380	5327	-11.9754	462-481	1575-1554	-265.003
NPIPB3	NM_130464	3620	-11.0278	276-303	269-239	-264.903
PCNT	NM_006031	10560	-11.0181	462-481	8181-8159	-264.827
SAMD12	NM_001101676	8869	-13.5063	176-186	2646-2636	-264.821
ALG13	NM_001257231	4177	-11.1487	176-186	2910-2899	-264.729
TRRAP	NM_001244580	12677	-12.1349	177-188	1728-1717	-264.708
HMCN1	NM_031935	18212	-10.419	469-483	16502-16488	-264.533
DNAH9	NM_001372	13750	-10.5935	465-480	9804-9791	-264.329
GNL1	NM_005275	7909	-12.6235	461-493	6366-6333	-264.198
PPM1F	NM_014634	5185	-11.4096	614-627	4370-4357	-264.134
HELZ2	NM_001037335	10002	-14.6292	463-480	1267-1250	-264.046
PRRC2C	NM_015172	10384	-11.2878	403-429	4416-4387	-263.961
NACC1	NM_052876	4500	-11.8228	177-187	2650-2640	-263.856
SHROOM4	NM_020717	9560	-11.1231	177-191	7226-7211	-263.71
CCDC168	NM_001146197	21470	-10.1124	43426	462-451	-263.665
CREBBP	NM_004380	10196	-10.8869	180-192	7358-7346	-263.556
MDGA1	NM_153487	8907	-11.8332	176-186	8680-8670	-263.505
APOBEC3D	NM_152426	2503	-13.5004	176-190	1720-1706	-263.237
BRWD1	NM_033656	17886	-13.6906	402-423	7484-7463	-263.204
CACNB1	NM_000723	3742	-12.9272	243-262	3403-3384	-263.186
POM121L10P	NR_024593	9547	-11.5607	175-188	5735-5722	-263.17
AEBP1	NM_001129	4086	-11.3649	476-480	718-714	-263.066
SETD5	NM_001292043	7110	-12.6187	177-190	110-97	-262.939
PNMAL2	NM_020709	4722	-11.5332	177-191	4429-4413	-262.125
MAPT	NM_001123066	6815	-12.9796	461-482	3212-3189	-262.105
KIF26A	NM_015656	6757	-11.629	177-188	5294-5283	-262.09
GLG1	NR_027264	9438	-12.0003	43149	8109-8093	-262.023
DLGAP3	NM_001080418	3856	-12.8023	177-190	1905-1892	-261.789
POU2AF1	NM_006235	3031	-10.9172	154-176	1815-1797	-261.567
NYAP1	NM_173564	3583	-11.1491	383-397	3480-3464	-261.471
KCP	NM_001135914	4732	-12.558	177-191	1718-1704	-261.387
CASC3	NM_007359	4180	-11.0743	461-480	1295-1273	-261.232
INTS1	NM_001080453	6974	-11.2249	462-479	5544-5529	-261.217
MAP3K9	NM_033141	11211	-12.4557	385-409	999-977	-261.174
LOC101928841	NM_001304433	9405	-11.9327	176-185	6078-6069	-261.073
SLC6A8	NM_005629	3565	-11.3635	176-188	2459-2445	-260.877
SLITRK1	NM_052910	5189	-12.6326	177-190	4346-4333	-260.739
SBNO1	NM_001167856	10981	-13.3358	43125	8409-8383	-260.337
MLXIP	NM_014938	8421	-12.0608	177-188	1456-1445	-260.331
IRS1	NM_005544	8736	-12.298	176-191	4852-4837	-260.119
NACC2	NM_144653	6899	-15.1977	177-191	5608-5594	-259.61
NPTXR	NM_014293	5815	-11.4408	177-190	2207-2194	-259.309
KIAA1755	NM_001029864	6412	-12.7443	175-190	4612-4596	-259.085
STX1B	NM_052874	4674	-14.0345	177-190	4617-4604	-258.66
CRAMP1	NM_020825	7673	-12.667	176-191	5222-5207	-258.543
CREB3L1	NM_052854	2710	-12.8109	177-197	2388-2369	-258.389
JPH4	NM_032452	4404	-11.8341	176-191	423-407	-258.349
TECPR2	NM_014844	8737	-11.0052	176-185	5221-5212	-258.347
SLC7A1	NM_003045	7343	-12.2646	460-485	3755-3728	-258.346
ELN	NM_001278939	3966	-12.914	177-190	3003-2990	-258.257
ZNF84	NM_001289972	7167	-10.1439	466-480	144-130	-257.974
PLEKHM3	NM_001080475	9807	-15.025	465-479	8100-8086	-257.877
LOC100133331	NR_028327	4273	-9.80463	330-337	1725-1718	-257.371
RAI1	NM_030665	7660	-11.7481	686-700	3401-3387	-257.312
SCN4B	NM_174934	4579	-13.6557	177-191	1920-1906	-257.232
STARD9	NM_020759	15584	-10.751	541-558	15092-15076	-257.214
GCN1	NM_006836	8668	-11.2988	177-191	3083-3067	-257.149
HCN4	NM_005477	7228	-11.1168	175-190	250-233	-257.128
PHLDB1	NM_015157	5702	-10.4343	462-483	3921-3891	-256.977
SCRIB	NM_182706	5218	-11.6563	466-483	4502-4484	-256.942
MXRA5	NM_015419	9792	-10.7262	468-484	1328-1310	-256.738
ERBB4	NM_005235	11923	-11.4785	493-510	7074-7057	-256.623
FOXP1	NM_001244808	7193	-12.1925	43120	3153-3134	-256.55
LRPAP1	NM_002337	10536	-9.94262	291-322	7307-7273	-256.463
GOLGA6L4	NM_001267536	4563	-11.8862	463-490	1361-1335	-256.114
STRN	NM_003162	14110	-10.7077	462-480	244-229	-255.981
FN3K	NM_022158	1433	-11.0445	177-191	1140-1126	-255.963
CACNA1I	NM_021096	10002	-14.0386	177-191	7905-7891	-255.88
RAPGEF1	NM_198679	6174	-10.6465	177-191	4427-4411	-255.796
FOXP4	NM_001012426	5949	-13.1615	175-190	3478-3462	-255.622
RIN2	NM_001242581	4507	-12.1045	43117	3424-3408	-255.296
RSPO4	NM_001029871	2709	-13.1069	176-190	2070-2055	-255.235
USF3	NM_001009899	13707	-10.8508	176-184	1809-1801	-255.125
CMIP	NM_198390	4357	-12.7623	177-190	3617-3604	-255.097
BZRAP1	NM_004758	7698	-12.5542	466-487	6662-6642	-255.055
CUX1	NM_001202543	13869	-14.7914	177-191	13353-13339	-254.928
MAFG	NM_032711	5070	-11.2072	463-482	4757-4740	-254.847
SIX5	NM_175875	3331	-12.7935	461-487	326-298	-254.566
POGZ	NM_015100	6626	-14.7123	177-193	6121-6105	-254.399
DPYSL3	NM_001197294	5480	-13.8222	460-490	2692-2655	-254.374
DCX	NM_000555	9406	-11.1869	43118	6414-6397	-254.325
PDE4A	NM_001111307	4779	-13.0395	177-190	3650-3637	-254.285
GOLGB1	NM_001256487	11242	-12.2371	175-190	11059-11044	-254.034
TFAP2B	NM_003221	5770	-13.1179	176-191	4935-4918	-254.019
RNF168	NM_152617	5344	-10.6547	0-15	3106-3091	-253.938
CYB5R3	NM_001129819	3167	-11.9153	0-27	2470-2442	-253.841
OAS3	NM_006187	6639	-11.2505	459-479	3292-3268	-253.695
FBXO41	NM_001080410	6928	-12.0548	177-189	2867-2855	-253.593
GOLGA6L17P	NR_111962	1846	-15.2838	463-493	1384-1355	-253.544
MUC7	NM_001145006	2541	-11.9762	175-190	554-528	-253.512
AXL	NM_021913	4742	-11.4315	463-483	1775-1758	-253.44
MTF1	NM_005955	7972	-10.0174	176-184	1706-1698	-253.432
SUPT6H	NM_003170	5877	-11.0771	178-186	5022-5014	-253.238
LOC100507373	NR_045214	2887	-12.082	463-491	1468-1435	-253.152
NPRL3	NM_001243249	2965	-10.3459	177-189	169-157	-253.039
ATF5	NM_012068	2275	-11.2844	176-187	1668-1653	-252.984
UBE2W	NM_001001481	8459	-9.52596	43123	5352-5326	-252.899
XYLT1	NM_022166	9336	-11.2546	43209	8703-8688	-252.825
SCAF1	NM_021228	4313	-12.8127	177-192	761-741	-252.553
UHRF1BP1	NM_017754	9633	-11.6616	176-192	7570-7552	-252.449
COL5A1	NM_001278074	8439	-12.3008	175-189	7723-7708	-252.268
MRC2	NM_006039	5992	-11.8616	463-483	5442-5418	-252.231
KPNA4	NM_002268	8981	-12.8298	461-482	169-147	-251.999
FAM122B	NM_001166599	4267	-12.3633	168-182	1321-1307	-251.966
SCUBE3	NM_152753	7713	-11.0916	43117	5360-5344	-251.926
DLGAP4	NM_014902	5069	-13.0849	178-191	4606-4593	-251.561
TRANK1	NM_014831	10484	-10.9926	469-483	7964-7950	-251.457
RNA45S5	NR_046235	13357	-13.2342	177-190	10937-10924	-251.424
ARHGEF11	NM_198236	6889	-12.0172	177-191	1497-1482	-251.084
ZNF516	NM_014643	8626	-12.44	461-481	6339-6323	-250.967
H19	NR_002196	2348	-12.9124	463-493	61-27	-250.783
SPRY3	NM_005840	9094	-10.7909	177-192	1969-1944	-250.723
MTR	NM_000254	10558	-12.7672	462-487	7595-7572	-250.642
GOLGA8F	NR_033351	4511	-10.5905	463-487	1982-1961	-250.575
AGFG2	NM_006076	4811	-11.6221	177-187	4598-4588	-250.533
2018-09-03	NM_019106	4656	-12.5135	177-196	4383-4364	-250.489
FNDC1	NM_032532	6551	-12.7209	176-189	4718-4704	-250.384
SYNE2	NM_182914	21877	-11.7614	383-395	5215-5203	-250.337
CEP164	NM_014956	5628	-13.4396	230-251	4801-4778	-250.324
ADGRB1	NM_001702	5528	-12.2299	176-189	4442-4428	-250.254
IGFBP5	NM_000599	6239	-11.9996	168-192	1644-1610	-250.253
EP300	NM_001429	8761	-11.0835	179-190	7370-7359	-250.234
GPATCH8	NM_001304940	7173	-11.6641	177-190	4767-4754	-250.124
ABHD2	NM_007011	9133	-12.0043	177-189	6370-6358	-250.09
TET1	NM_030625	9584	-14.0324	461-487	6765-6733	-250.016
FLNB	NM_001164317	9560	-11.6064	463-481	1267-1250	-249.086
PLCXD1	NM_018390	5304	-9.74947	288-301	765-752	-248.823
EPB41L1	NM_001258329	6327	-14.0403	178-191	3616-3603	-248.768
KIAA1549L	NM_012194	11620	-12.4064	176-185	10270-10261	-248.609
BRPF3	NM_015695	6023	-10.7003	177-189	5019-5007	-248.58
FOXRED2	NM_024955	5010	-12.7567	461-482	88-69	-248.507
RRP15	NM_016052	7771	-11.4211	184-196	7067-7055	-248.444
NXPH3	NM_007225	5552	-10.9973	177-190	3373-3358	-248.397
PLXNB1	NM_002673	7310	-10.7103	177-188	2353-2342	-248.377
STOX2	NM_020225	10462	-10.8404	463-478	1261-1246	-248.208
HIF3A	NM_152794	5884	-11.7378	177-190	5225-5212	-248.136
RBM20	NM_001134363	7235	-12.4842	175-191	6428-6407	-248.065
GPR26	NM_153442	10304	-10.0035	452-467	6614-6601	-248.043
LOC101929227	NR_132790	6314	-10.5613	658-676	5948-5930	-248.014
TRABD2B	NM_001194986	7029	-12.3305	175-190	1295-1279	-247.986
NLRP1	NM_033004	5613	-13.3178	177-191	139-125	-247.901
MGC27345	NR_046216	10079	-12.8211	178-191	9777-9764	-247.898
RIMS3	NM_014747	7229	-11.6823	177-188	1957-1946	-247.779
USP9X	NM_001039590	12401	-11.3229	246-274	2733-2702	-247.304
NF1	NM_001042492	12425	-12.071	177-191	12386-12373	-247.129
SOX12	NM_006943	4658	-11.4098	177-189	1504-1490	-246.969
RXRA	NM_001291920	6202	-12.0596	452-483	2069-2039	-246.778
TCF20	NM_005650	7410	-12.9877	383-420	312-278	-246.759
FAM219A	NM_001184940	3645	-14.1579	176-190	2871-2857	-246.699
LINC00965	NR_027000	2874	-9.53362	43455	423-414	-246.597
STON2	NM_033104	12942	-10.4634	177-185	2975-2967	-246.447
POM121	NM_001257190	7041	-10.8404	178-191	2560-2547	-246.31
NLGN2	NM_020795	4646	-13.7211	176-192	2524-2506	-245.912
NAV3	NM_001024383	9826	-12.0997	177-194	3841-3818	-245.632
PDPR	NM_017990	7999	-10.552	175-193	4525-4503	-245.565
OPA3	NM_025136	7873	-11.3278	176-189	2429-2416	-245.431
TTC9	NM_015351	5217	-11.7147	176-189	1549-1537	-245.42
EPPK1	NM_031308	8002	-11.6912	230-248	5778-5760	-245.304
CRIPT	NM_014171	6366	-11.0243	43122	1580-1554	-245.298
CHD8	NM_001170629	8230	-12.8125	176-189	7572-7558	-245.291
NYNRIN	NM_025081	7857	-13.531	459-493	3347-3310	-245.262
ADAMTSL4	NM_001288608	4323	-12.992	463-483	1791-1770	-245.238
GOLGA2P10	NR_033936	3343	-12.6364	464-482	522-501	-245.068
FAM193B	NR_024019	4611	-13.5152	177-190	2082-2069	-244.837
ANTXR1	NM_032208	5893	-11.0626	176-190	1934-1921	-244.655
CDS2	NM_003818	9323	-12.1576	248-276	6870-6849	-244.647
TRERF1	NM_001297573	7644	-13.0812	177-191	6605-6591	-244.639
LOC440300	NR_033738	7750	-11.0603	177-189	2882-2869	-244.444
WNT7B	NM_058238	3912	-12.9873	177-190	3639-3626	-244.439
TP73	NM_005427	5143	-12.067	176-186	616-606	-244.411
SLC6A11	NM_001317406	11089	-11.2102	393-408	7057-7042	-244.39
BACH2	NM_021813	9280	-11.7231	466-477	7419-7408	-244.39
INF2	NM_022489	4710	-13.5723	176-191	1471-1456	-244.267
TAOK2	NM_016151	4950	-12.7358	461-482	2663-2640	-244.178
STRC	NM_153700	5515	-11.8193	179-193	1475-1461	-244.166
COL27A1	NM_032888	7810	-10.641	177-189	1569-1557	-243.856
TNS2	NM_015319	4951	-11.1074	327-338	3593-3582	-243.469
ZFP41	NM_173832	4797	-15.7108	461-490	387-360	-243.304
COL1A1	NM_000088	5927	-10.979	43122	5542-5517	-243.159
TNS4	NM_032865	4072	-14.299	177-189	3665-3653	-243.076
PDXK	NM_003681	7381	-11.7146	177-189	2537-2525	-243.073
IQCE	NM_152558	6870	-11.7154	463-485	4986-4959	-242.656
KMT2E	NM_182931	6863	-12.9424	176-191	5429-5410	-242.374
ANKRD20A3	NM_001012419	3930	-11.6476	326-351	1068-1038	-242.371
ANK1	NM_001142446	8478	-11.176	459-481	5764-5743	-242.325
HIVEP2	NM_006734	9724	-10.6763	175-184	7819-7810	-242.321
LAMA3	NM_198129	10660	-11.2148	372-401	9457-9426	-242.217
ORAI2	NM_001271818	10811	-11.7362	43149	6139-6123	-242.159
C9orf152	NM_001012993	2656	-10.97	177-193	373-355	-242.131
NRP1	NM_003873	5880	-11.1595	614-625	1505-1494	-241.946
TENM2	NM_001122679	9645	-11.5273	322-337	1667-1652	-241.92
GLI2	NM_005270	6769	-14.512	176-197	4665-4644	-241.863
DSCAML1	NM_020693	6900	-11.0498	178-189	6587-6576	-241.847
DAGLA	NM_006133	5758	-10.9543	177-189	5480-5468	-241.712
LONRF2	NM_198461	13912	-10.5711	326-342	5300-5282	-241.668
SCN4A	NM_000334	7805	-12.185	538-564	1501-1474	-241.428
ARRB1	NM_004041	7522	-11.3524	177-190	2040-2027	-241.017
NCOR1	NM_006311	9794	-11.8444	539-554	9287-9272	-240.939
TFCP2L1	NM_014553	9286	-12.473	43149	4472-4456	-240.882
SCN2B	NM_004588	4922	-11.5721	176-189	4070-4058	-240.874
SLC25A25-AS1	NR_033374	3842	-12.4291	179-191	69-57	-240.831
FBXL19	NM_001099784	3796	-10.7641	177-190	2263-2250	-240.799
IQSEC1	NM_001134382	7388	-11.2254	454-482	328-299	-240.74
NFATC4	NM_001136022	5701	-11.6295	466-490	1657-1634	-240.72
MYO5A	NM_000259	12225	-11.506	175-185	8783-8773	-240.528
ARHGEF5	NM_005435	5488	-13.6511	461-487	1284-1262	-240.176
TLE3	NM_005078	5744	-11.2187	177-186	1560-1551	-240.174
LOC101928766	NR_110850	5271	-13.5957	176-188	1531-1519	-240.117
KIF1A	NM_001244008	9223	-11.8919	452-475	9078-9054	-240.095
DGKH	NM_178009	17438	-9.7326	538-553	5661-5645	-239.767
CASZ1	NM_001079843	7959	-11.0919	177-190	158-145	-239.641
CBFA2T2	NM_005093	7737	-10.8102	176-194	1403-1384	-239.577
ZNF865	NM_001195605	4949	-13.4393	175-191	3410-3394	-239.531
ISY1-RAB43	NM_001204890	5068	-13.4649	453-482	1544-1517	-239.321
TMEM63C	NM_020431	5402	-13.1857	177-188	5092-5081	-239.172
PAX7	NM_001135254	6053	-11.9159	176-191	1534-1519	-239.168
SMCR8	NM_144775	8310	-10.7152	461-483	4133-4109	-238.986
MYCBP2	NM_015057	15025	-11.8876	295-310	4065-4050	-238.589
EPHA10	NM_001099439	5511	-12.3104	175-190	2858-2843	-238.435
LINC00861	NR_038446	5335	-14.2297	177-188	4485-4474	-238.303
ZC3H7B	NM_017590	5928	-11.1224	177-192	3369-3353	-238.288
KIAA1210	NM_020721	7824	-10.9763	176-191	7040-7025	-238.197
IGF2BP1	NM_006546	8769	-12.6953	177-193	3760-3743	-238.165
ASXL3	NM_030632	7642	-11.4743	177-191	6170-6156	-237.413
LRP4	NM_002334	8227	-13.127	178-191	6081-6068	-237.388
TOR1AIP2	NM_001199260	8331	-12.0341	177-190	7554-7542	-237.287
C15orf38-AP3S2	NM_001199058	6256	-12.7674	323-337	3905-3891	-236.853
PRR29	NM_001164257	3107	-11.7037	174-190	1113-1093	-236.78
NFIB	NM_001190737	8486	-11.8982	177-190	103-90	-236.692
C4B_2	NM_001242823	5427	-9.19164	331-340	3563-3554	-236.239
C4B	NM_001002029	5427	-9.19164	331-340	3563-3554	-236.239
EFR3B	NM_014971	7458	-10.3836	462-487	5670-5644	-236.194
ILDR2	NM_199351	8127	-10.0356	614-626	5237-5225	-236.158
KPNA6	NM_012316	7372	-11.6272	459-478	3547-3528	-236.082
ANKRD34A	NM_001039888	3612	-11.4802	176-190	960-946	-236.062
NUP214	NM_005085	7600	-11.2094	176-190	4511-4495	-235.758
CCDC88C	NM_001080414	7543	-11.9128	288-301	5170-5157	-235.724
FREM2	NM_207361	16162	-9.8722	43394	7685-7674	-235.526
WWC1	NM_001161661	6739	-12.2871	177-190	1729-1716	-235.522
SHC3	NM_016848	9768	-12.5413	462-483	5463-5441	-235.405
KIAA1671	NM_001145206	10494	-10.7138	176-192	8247-8229	-235.272
STMN3	NR_075070	2538	-12.6372	176-191	81-62	-235.128
EXPH5	NM_015065	10187	-10.2652	273-295	7878-7856	-235.014
SDC3	NM_014654	5121	-10.7705	227-248	1081-1060	-235.004
NUTM2G	NM_001045477	4194	-11.9633	178-191	2361-2348	-234.96
MARK4	NM_031417	5243	-12.4678	176-188	2167-2155	-234.912
IQGAP3	NM_178229	6052	-11.2588	43119	5718-5700	-234.875
C10orf105	NM_001164375	4837	-10.6766	177-188	1751-1738	-234.652
OPN1MW	NM_000513	1998	-10.1943	177-185	776-768	-234.596
RASSF3	NM_178169	3492	-11.4292	177-190	1999-1986	-234.547
CTC1	NM_025099	7072	-10.7274	178-191	3085-3072	-234.457
VANGL2	NM_020335	5352	-11.8226	592-628	4018-3982	-234.452
LOC101928266	NR_110828	5672	-11.6113	385-399	1900-1884	-234.449
GRAMD1B	NM_001286563	7927	-10.4736	177-190	6543-6523	-234.371
SPTBN2	NM_006946	7867	-11.2084	465-483	5375-5360	-234.218
PKD1L1	NM_138295	9075	-10.1137	462-472	6302-6292	-234.21
CLIP2	NM_003388	5563	-12.2115	176-190	4755-4741	-234.174
EBF1	NM_001290360	5277	-13.7246	463-486	4487-4465	-234.099
MDM4	NM_002393	10077	-10.9617	43117	7129-7113	-233.902
PPARGC1B	NM_133263	10627	-12.1818	43120	8328-8309	-233.808
NUTM2D	NR_075100	5543	-10.46	175-197	503-480	-233.38
STIM1	NM_001277961	4356	-11.1292	176-186	2287-2276	-233.007
PDX1	NM_000209	2573	-9.9457	177-192	1695-1674	-232.994
AFF3	NM_002285	8137	-11.107	321-338	1687-1670	-232.976
MAF	NM_001031804	6878	-14.7292	177-190	2287-2274	-232.97
NUTM2B	NM_001278495	3292	-13.0856	461-505	3229-3163	-232.727
ISLR2	NM_001130136	4817	-12.7212	177-189	3937-3925	-232.389
ZNF736	NM_001170905	9049	-11.249	383-399	3236-3220	-232.193
UTRN	NM_007124	12431	-10.6186	463-483	7430-7404	-232.168
CNNM1	NM_020348	5959	-13.122	178-189	5840-5829	-232.025
KIAA1217	NM_019590	7759	-12.3184	43117	6981-6965	-231.961
NOL9	NM_024654	6712	-11.7841	463-482	2588-2572	-231.899
TMEM120B	NM_001080825	7510	-12.2606	176-187	1660-1649	-231.792
GPATCH2L	NM_017926	12518	-11.9165	534-554	5394-5376	-231.753
INCENP	NM_001040694	4146	-14.0444	463-480	2416-2396	-231.447
BGN	NM_001711	2452	-12.6585	177-192	43177	-231.141
CCDC8	NM_032040	3334	-10.9565	465-482	2174-2159	-231.071
TG	NM_003235	8453	-14.1565	584-626	498-460	-230.931
SMG6	NM_017575	5968	-10.7175	177-190	5163-5150	-230.799
DST	NM_001144769	18087	-10.975	537-553	16346-16330	-230.696
SMARCC1	NM_003074	5757	-11.2978	464-481	43274	-230.693
LOC100499484-C9ORF174	NR_036528	6930	-14.0319	176-190	6543-6529	-230.602
TACC2	NM_206862	9696	-11.3259	461-478	8449-8430	-230.592
CHD6	NM_032221	10816	-10.4838	465-482	694-669	-230.468
PER1	NM_002616	4709	-13.5987	175-186	2854-2843	-230.288
PCNXL3	NM_032223	6566	-12.5671	175-188	1803-1790	-230.25
AMER2	NM_152704	10605	-10.0783	288-305	5409-5390	-230.16
NBPF14	NM_015383	10086	-12.6366	462-509	1623-1579	-230.026
TLN1	NM_006289	8434	-11.6524	176-191	8369-8348	-229.981
CPEB2	NM_001177382	6878	-10.6174	177-193	5622-5604	-229.927
ANKRD24	NM_133475	4026	-12.4055	463-482	3066-3047	-229.824
LMOD1	NM_012134	3967	-13.0212	450-482	948-910	-229.619
ARHGEF37	NM_001001669	4865	-11.5432	461-485	2816-2792	-229.304
PBXIP1	NM_020524	3196	-11.2559	462-484	753-731	-229.1
CD59	NM_001127223	7785	-10.2839	0-15	2194-2179	-228.924
PLCB3	NM_000932	5728	-10.3784	451-474	626-605	-228.755
CENPF	NM_016343	10296	-9.48974	462-475	4108-4093	-228.495
PEX26	NM_001127649	4257	-13.0513	592-631	4007-3979	-228.477
ATXN2L	NM_007245	4412	-12.8797	461-482	3406-3384	-228.445
MPL	NM_005373	3645	-10.7001	544-553	908-899	-228.319
CABIN1	NM_001199281	7528	-14.7058	460-480	89-68	-228.035
BCL11B	NM_138576	8043	-9.50822	463-482	2133-2114	-227.987
TEP1	NM_007110	10694	-12.5174	468-479	713-702	-227.986
FUS	NM_004960	5119	-10.0761	461-484	1308-1285	-227.768
ABCA13	NM_152701	17184	-11.6397	307-331	17178-17147	-227.764
CFLAR	NM_001202519	11044	-11.9941	154-175	9514-9493	-227.583
POU4F1	NM_006237	3814	-10.837	176-186	553-542	-227.566
ARHGAP26	NM_015071	9041	-10.7423	177-191	2946-2932	-227.564
ATP1B2	NM_001678	3378	-13.0755	177-192	1523-1508	-227.425
PROX1	NM_001270616	8500	-10.721	177-191	319-305	-227.369
LOC285696	NR_027253	3316	-13.2953	176-192	174-159	-227.138
SRRM2	NM_016333	9353	-9.63661	177-192	8504-8486	-227.111
VASH1	NM_014909	6030	-10.4053	175-193	5238-5216	-227.079
SHANK2	NM_012309	10484	-11.8804	178-191	6888-6875	-226.987
AKAP2	NM_001198656	7002	-10.3741	177-184	6218-6211	-226.795
IGSF9B	NM_001277285	4758	-11.8258	176-186	3033-3023	-226.786
GNG13	NM_016541	984	-10.8824	177-188	940-929	-226.705
ZNF526	NM_001314033	3123	-14.2992	177-190	1788-1775	-226.585
NUFIP2	NM_020772	10880	-12.9407	177-192	2667-2652	-226.331
ZNF827	NM_178835	7797	-11.3292	176-189	1578-1564	-226.167
PALM3	NM_001145028	2260	-11.1704	135-163	642-622	-226.165
ATXN1	NM_000332	10636	-10.9589	175-189	1792-1777	-225.977
DNAH5	NM_001369	15573	-11.7737	470-508	7394-7360	-225.887
CC2D1B	NM_032449	5654	-14.4034	463-483	2656-2633	-225.585
PRIMA1	NM_178013	3650	-12.422	177-191	1091-1075	-225.452
MZF1-AS1	NR_027334	2606	-11.4107	385-404	1538-1516	-225.304
NUTM2A	NM_001099338	3288	-13.0717	461-505	3229-3163	-225.296
SCRT1	NM_031309	3778	-12.2609	177-192	3389-3372	-225.216
NBEA	NM_015678	11120	-10.9625	176-187	7654-7643	-225.188
CGNL1	NM_001252335	7339	-11.3878	461-483	3837-3815	-225.137
GPR161	NM_001267609	8257	-12.0679	464-481	2294-2276	-225.096
KAT6A	NM_006766	9192	-14.4266	471-487	8492-8476	-225.093
SHISA6	NM_207386	7415	-10.3342	177-191	4771-4753	-224.613
LMTK3	NM_001080434	4972	-13.5535	176-191	4726-4711	-224.596
LINC00202-2	NR_026794	6104	-11.5527	177-190	5888-5875	-224.5
LSAMP	NM_002338	9478	-11.8127	463-487	3668-3643	-224.39
THSD4	NM_024817	9145	-12.2266	459-480	7419-7393	-224.35
SVEP1	NM_153366	12343	-10.7339	177-185	2171-2163	-224.33
COL4A4	NM_000092	10341	-10.8539	458-474	500-484	-224.28
MYH7	NM_000257	6055	-14.5099	461-483	4756-4728	-224.149
ZNF341	NM_001282933	3579	-12.5453	176-189	840-826	-224.058
RANGAP1	NM_001278651	4355	-12.3667	465-486	4236-4212	-224.037
PPP1R13L	NM_001142502	3122	-11.8814	177-190	2672-2659	-224.034
CNTN2	NM_005076	7670	-10.993	465-489	6705-6679	-224.013
NDST1	NM_001543	8030	-10.1087	461-482	7858-7835	-223.999
VANGL1	NM_138959	8691	-9.645	177-191	4764-4751	-223.706
POTEM	NM_001145442	6666	-9.71154	177-186	3219-3210	-223.703
VWF	NM_000552	8833	-11.4886	287-301	5648-5634	-223.571
DGKZ	NM_001105540	4086	-13.5354	177-188	3888-3877	-223.283
ZBTB7A	NM_015898	4441	-11.8291	180-190	2729-2719	-223.269
RNF44	NM_014901	4153	-13.7576	383-415	958-921	-223.236
PPFIA4	NM_001304331	6478	-10.8796	463-480	1204-1182	-223.168
SYNPO2	NM_001128933	9941	-11.1387	542-553	8225-8214	-223.154
NCS1	NM_014286	4991	-11.6944	176-190	2823-2807	-223.145
PAX2	NM_003988	4140	-10.9412	177-191	3438-3424	-222.998
ITPRIPL2	NM_001034841	7699	-11.8199	465-487	5475-5456	-222.76
HSD3BP4	NR_033781	8697	-10.6869	43117	3270-3254	-222.756
CCDC180	NM_020893	5635	-14.0319	176-190	5248-5234	-222.365
KLF7	NM_003709	8432	-11.9176	477-505	7965-7936	-222.173
CAMK2B	NM_001220	4586	-11.494	463-478	3859-3842	-222.173
SMARCA4	NM_001128844	5770	-10.349	462-472	1486-1476	-222.086
CELF1	NM_001172640	7673	-11.1176	176-194	4360-4341	-221.815
NFATC2	NM_012340	7525	-11.266	176-193	873-854	-221.785
HR	NM_005144	5516	-11.1416	460-479	2556-2540	-221.679
PIP5K1C	NM_012398	5082	-10.1798	177-186	2171-2162	-221.668
EHBP1L1	NM_001099409	5180	-10.9516	179-189	1170-1160	-221.577
BAHD1	NM_001301132	4711	-15.8423	177-193	2503-2486	-221.563
TMEM184A	NM_001097620	6276	-12.7559	455-477	2253-2230	-221.553
MTUS2	NM_001033602	6939	-11.1156	175-190	6582-6567	-221.377
DNAH7	NM_018897	12394	-10.9148	469-489	4619-4599	-221.33
PIANP	NM_001244014	2739	-12.0795	176-189	1027-1012	-221.134
MGRN1	NM_001142290	6471	-12.3698	176-190	6303-6288	-221.12
PIEZO2	NM_022068	9713	-12.2385	463-487	5512-5481	-221.106
LOC115110	NR_037844	4619	-11.1976	177-190	475-462	-221.05
OBFC1	NM_024928	6481	-12.5908	178-190	5586-5574	-220.894
SHISA7	NM_001145176	6035	-10.9322	175-187	5446-5432	-220.844
SLC9A1	NM_003047	4742	-10.7633	179-189	3390-3380	-220.809
CPSF7	NM_024811	3688	-11.6373	177-186	1714-1705	-220.774
LOC101929567	NR_110257	8839	-11.8982	43149	6504-6488	-220.746
OSBPL6	NM_001201480	7298	-10.9558	410-426	641-625	-220.737
CROCCP3	NR_023386	5368	-11.925	43119	297-279	-220.626
HNRNPUL1	NM_007040	3880	-10.8945	177-190	2580-2565	-220.459
ZNF587	NM_032828	6937	-10.5027	43122	3602-3579	-220.246
KCNK3	NM_002246	3978	-10.8452	454-481	1135-1108	-220.095
ARMC5	NM_024742	4673	-11.4435	463-484	4327-4302	-220.065
TSPAN14	NM_030927	5579	-11.7229	176-191	3477-3462	-219.709
METTL8	NM_024770	8134	-13.2764	43125	2787-2761	-219.479
SIGLEC1	NM_023068	6720	-9.27201	449-471	2764-2742	-219.476
MKL2	NM_001308142	8815	-10.3466	177-186	4900-4891	-219.418
NBPF11	NR_046188	5535	-11.843	466-485	296-277	-219.254
TRAM2	NM_012288	7057	-13.4177	450-467	2079-2063	-219.143
RGS3	NM_144488	4598	-11.6672	463-475	2077-2065	-219.08
APBB2	NM_004307	8975	-15.3253	43122	8415-8394	-219.049
INADL	NM_176877	8504	-10.3115	43117	5930-5914	-218.953
KIAA1683	NM_001145304	4404	-11.3623	177-185	1306-1298	-218.926
ZNF512B	NM_020713	5922	-11.921	526-551	3340-3310	-218.782
FAT1	NM_005245	14764	-10.0458	290-300	4186-4176	-218.728
TTC7A	NM_001288951	5230	-11.244	177-191	3639-3625	-218.717
HYOU1	NM_006389	4643	-13.2641	177-190	4513-4500	-218.642
PAX6	NM_001310160	8177	-11.6431	176-191	1873-1853	-218.424
PCDHGA5	NM_018918	4602	-12.8218	177-187	4506-4496	-218.191
RBFOX2	NM_001031695	6977	-12.5269	463-487	73-47	-218.19
PDPK1	NM_002613	7243	-10.1134	177-185	4466-4458	-218.148
ATXN7	NM_000333	7225	-11.4798	180-190	4578-4568	-218.115
JAG2	NM_002226	5835	-11.2818	610-625	5293-5278	-218.105
GSG1L	NM_001109763	4922	-9.80347	462-484	1593-1570	-218.022
IKZF3	NM_001284514	9793	-11.1359	175-189	6178-6160	-217.972
ITPR1	NM_001168272	10197	-12.3607	467-505	3079-3046	-217.938
BAZ1B	NM_032408	6115	-14.3005	177-191	257-243	-217.888
PTCH1	NM_001083602	8051	-10.851	177-190	2227-2215	-217.818
ATP2A2	NM_170665	8314	-13.6685	177-193	4257-4236	-217.612
KIAA0226	NM_001145642	6954	-13.4164	43125	3466-3441	-217.532
TNRC6A	NM_014494	8422	-10.8125	177-190	6335-6322	-217.372
LINGO1	NM_001301191	3576	-10.4922	177-190	3490-3477	-217.296
SPATA31A1	NM_001085452	4259	-12.1907	176-189	571-558	-217.295
TNK2	NM_005781	4476	-9.86762	463-482	740-722	-217.266
RPRD2	NM_015203	8221	-11.255	177-191	4415-4401	-217.218
PCSK5	NM_001190482	9538	-10.629	177-186	253-244	-217.204
PTGFRN	NM_020440	6312	-12.9066	177-190	5415-5402	-217.102
ALK	NM_004304	6265	-10.7609	176-186	5277-5267	-217.102
KIAA0125	NR_026800	9613	-10.2699	177-190	4902-4889	-216.995
XRN1	NM_019001	10143	-10.9164	535-553	2261-2244	-216.91
WAS	NM_000377	1830	-12.7267	176-190	1687-1667	-216.813
GOLGA6L5P	NR_003246	5471	-10.5043	178-190	96-84	-216.801
SOCS7	NM_014598	7978	-10.3054	535-546	4068-4057	-216.762
HDAC4	NM_006037	8976	-11.7067	457-479	5099-5073	-216.761
C2orf68	NM_001013649	4265	-11.6942	228-251	38-17	-216.637
FAM205BP	NR_024481	6130	-12.3427	175-187	2939-2927	-216.627
CDK5RAP2	NR_073556	6448	-12.7139	461-490	5029-4998	-216.599
KCNC1	NM_004976	6791	-10.6763	422-443	5247-5228	-216.418
FAM227A	NM_001291030	10362	-10.1753	687-704	1311-1293	-216.409
STK35	NM_080836	6411	-14.4317	167-191	4638-4613	-216.397
CALM3	NM_005184	2259	-13.9314	177-190	1958-1945	-216.376
AP5B1	NM_138368	6595	-13.7117	175-191	5299-5282	-216.374
ARHGAP35	NM_004491	8888	-11.579	451-478	911-886	-216.366
KLHL11	NM_018143	7409	-11.2517	0-18	4328-4310	-216.311
ATP2B2	NM_001001331	8962	-12.1154	460-479	2800-2783	-216.245
PCDHGA3	NM_018916	4605	-12.8218	177-187	4509-4499	-216.188
SLC4A8	NM_001039960	11785	-9.7825	314-337	2840-2821	-216.183
ADAMTS15	NM_139055	5676	-10.7676	385-399	4933-4912	-216.182
KCNQ3	NM_004519	11248	-11.4631	454-479	8796-8771	-215.983
CLSTN2	NM_022131	4882	-11.6315	397-408	4343-4332	-215.725
KIF3B	NM_004798	6113	-12.3837	463-493	1371-1338	-215.663
KLHL30	NM_198582	3685	-11.7114	330-342	1175-1163	-215.657
SYMPK	NM_004819	4188	-11.6081	334-352	3449-3433	-215.627
NINL	NM_025176	4972	-12.7444	467-490	4402-4381	-215.6
NOTCH2	NM_024408	11466	-10.6413	177-185	7590-7582	-215.414
RPS24	NM_001142285	2815	-10.8227	462-487	1531-1504	-215.315
ABL2	NM_007314	12227	-11.8171	177-193	5069-5049	-215.314
SYNGR1	NM_004711	4438	-12.2416	176-191	2482-2468	-215.3
ADGRD1	NM_198827	5384	-10.6245	231-249	4859-4839	-215.258
TLK1	NM_012290	5730	-10.8095	177-192	307-283	-215.226
ERF	NM_006494	2716	-13.0478	385-422	1510-1470	-215.098
WNK3	NM_020922	11343	-12.8358	43119	6209-6191	-214.903
EIF3C	NM_001199142	3262	-11.8833	229-247	2534-2518	-214.853
FZD5	NM_003468	6564	-12.0078	43123	3067-3044	-214.852
OTUD7B	NM_020205	6415	-10.8505	538-556	3212-3195	-214.839
IRGQ	NM_001007561	9687	-12.1354	462-484	3633-3614	-214.833
RAB43	NM_001204887	4575	-13.4765	453-482	1051-1024	-214.823
ATP2B3	NM_021949	6574	-10.062	177-188	4812-4800	-214.811
BCR	NM_004327	6927	-11.3277	464-481	257-238	-214.782
KDM5D	NM_001146705	5581	-9.75126	462-479	3151-3130	-214.693
ERCC6L2	NM_020207	10324	-11.3429	176-184	9561-9553	-214.618
KIAA0513	NM_001286565	7764	-13.6176	43122	5496-5475	-214.603
ZDHHC3	NM_016598	12686	-11.8878	174-185	11127-11116	-214.59
DMD	NM_004010	14083	-12.4612	175-186	2917-2906	-214.526
DGKK	NM_001013742	7408	-11.2642	177-185	5534-5526	-214.482
SPATA13	NM_001286792	8787	-14.5622	466-485	622-604	-214.453
ZDHHC8	NM_013373	5012	-12.5804	176-190	2476-2462	-214.388
RUNX2	NM_001024630	5553	-11.9487	175-185	1419-1409	-214.378
GOLGA6C	NM_001164404	5379	-12.9559	463-487	1853-1832	-213.906
NBPF9	NM_001277444	5038	-12.6366	462-509	1699-1655	-213.837
C1orf95	NM_001003665	7705	-12.4476	452-481	3285-3248	-213.759
BRD3	NM_007371	5635	-13.2376	470-489	1739-1719	-213.619
GRIN2D	NM_000836	5093	-11.1382	177-186	4868-4859	-213.528
SMAD2	NM_001003652	10536	-10.6265	99-116	480-463	-213.471
SLC22A11	NM_018484	3885	-11.7415	176-185	2414-2405	-213.432
SLC9A7	NM_001257291	10025	-12.1936	43117	4082-4066	-213.377
MGAT5	NM_002410	8145	-13.0968	175-188	7263-7250	-213.327
N4BP3	NM_015111	5987	-14.4656	177-190	5721-5708	-213.267
LETM1	NM_012318	5462	-12.945	43119	4565-4547	-213.218
TMC8	NM_152468	4419	-11.1402	176-189	3592-3578	-213.168
SIGLEC14	NM_001098612	2113	-12.8559	43118	1634-1617	-213.165
MED13L	NM_015335	9378	-10.7932	175-184	4654-4645	-213.163
ILF3	NM_017620	6121	-10.0807	328-345	2686-2667	-212.918
LOC100129034	NR_027406	5712	-15.4509	176-191	504-489	-212.791
MROH5	NM_207414	4167	-11.5697	176-185	255-246	-212.79
CNBP	NM_001127192	3384	-12.4277	177-190	2677-2660	-212.787
AMER3	NM_152698	6252	-12.1498	453-480	1906-1882	-212.781
POLR3A	NM_007055	6635	-10.0768	179-190	5951-5940	-212.751
POFUT2	NM_015227	4823	-12.6341	177-188	4063-4052	-212.745
CC2D1A	NM_017721	3640	-10.7925	462-490	612-581	-212.635
PLXNB3	NM_001163257	6377	-10.9194	181-192	6257-6246	-212.472
HNF4A	NM_001258355	4813	-12.0719	177-191	2988-2974	-212.276
DOT1L	NM_032482	7436	-12.7621	461-481	5943-5923	-212.26
SPATA31E1	NM_178828	4447	-11.1622	176-184	1530-1522	-212.25
LAMB2	NM_002292	5808	-9.79577	464-480	4690-4677	-212.108
MICAL2	NM_001282666	6626	-10.2801	535-547	526-514	-212.036
TRIM41	NM_033549	3663	-14.1875	460-487	975-950	-211.892
SSTR3	NM_001051	4154	-10.2238	410-422	501-489	-211.818
FAM168A	NM_001286050	7305	-12.1373	176-190	662-645	-211.723
TOM1L2	NM_001082968	5808	-11.4879	177-185	5061-5053	-211.71
RBMS2	NM_002898	8486	-11.986	464-485	4225-4200	-211.689
GRID2IP	NM_001145118	4632	-13.3421	175-191	2263-2245	-211.668
GNL3L	NM_001184819	8690	-11.3132	0-22	6154-6130	-211.607
XPNPEP3	NM_022098	8009	-10.8844	43117	4396-4380	-211.594
SF3A1	NM_005877	5143	-11.0743	179-190	2600-2589	-211.408
APBA1	NM_001163	6584	-11.1345	459-482	3875-3856	-211.297
LHPP	NM_022126	1685	-12.5692	177-186	1445-1436	-211.256
KCND1	NM_004979	4720	-11.8766	179-192	3712-3699	-211.188
SKOR2	NM_001278063	3048	-11.5487	176-189	1990-1976	-211.168
BPTF	NM_182641	10914	-10.5983	536-554	3940-3918	-211.155
PLEKHH1	NM_020715	6540	-11.7121	177-193	6242-6223	-211.123
IRF4	NR_046000	5458	-11.5907	43117	1658-1642	-211.054
PCNX	NM_014982	12919	-11.649	175-190	10176-10162	-210.996
HOOK3	NM_032410	14440	-10.511	43148	5584-5569	-210.974
KSR1	NM_014238	4491	-12.8048	176-188	3477-3465	-210.965
DLGAP2	NM_004745	10132	-13.2693	177-193	9162-9146	-210.718
ZNF451	NM_001257273	9542	-10.8678	0-23	7684-7662	-210.586
B4GALT1	NM_001497	4199	-13.3272	177-191	1883-1867	-210.586
RUSC2	NM_001135999	5636	-10.2876	384-414	1111-1080	-210.585
MMS22L	NM_198468	8643	-11.1411	43117	6689-6673	-210.571
LOC642943	NR_111003	5053	-13.8219	176-186	580-570	-210.511
ADAMTSL1	NM_001040272	7842	-13.4994	177-193	5551-5535	-210.381
IGF2R	NM_000876	14042	-11.65	122-141	7787-7770	-210.268
CDK6	NM_001145306	11717	-11.697	231-253	9897-9871	-210.237
RIN3	NM_024832	3847	-12.7774	176-188	1276-1264	-210.219
ITPR2	NM_002223	12583	-11.4225	463-478	1306-1291	-210.146
KIAA2022	NM_001008537	11717	-10.9015	597-626	6747-6719	-210.058
ANKRD45	NM_198493	2671	-11.0291	177-191	2122-2108	-210.052
CDC42BPB	NM_006035	6701	-13.866	175-190	6208-6193	-210.011
ACIN1	NM_014977	4937	-11.3151	177-190	3695-3681	-210.008
MAOA	NM_001270458	5438	-10.9084	245-266	3143-3124	-210.008
LOC100131257	NR_034022	21017	-10.7815	450-470	6135-6116	-209.997
PLAGL2	NM_002657	5656	-11.4469	175-189	3097-3079	-209.943
SSH2	NM_001282129	9483	-11.7738	465-482	6560-6542	-209.931
CDHR1	NM_033100	6781	-11.2494	176-191	2753-2734	-209.835
SNX27	NM_030918	7085	-13.8071	43119	3426-3408	-209.779
TET2	NM_001127208	9780	-11.9686	174-185	6174-6163	-209.744
AMOTL2	NM_016201	5008	-11.7616	175-190	1136-1117	-209.732
FAM155B	NM_015686	4019	-12.788	176-186	3675-3665	-209.668
KIAA1211	NM_020722	7013	-12.0391	175-184	3310-3301	-209.609
UBR5	NM_015902	10883	-11.2908	177-192	65-48	-209.53
MACC1	NM_182762	9158	-10.0108	471-487	4573-4558	-209.485
DNAH11	NM_001277115	13896	-11.1942	177-188	12586-12575	-209.395
PARD6B	NM_032521	4615	-11.3718	43122	1848-1825	-209.369
LARP1	NM_015315	6595	-12.7263	179-190	704-693	-209.314
LPP	NM_005578	18278	-11.5942	327-337	876-866	-209.309
AP3S2	NR_023361	6053	-12.7674	323-337	3702-3688	-209.307
SRSF6	NR_034009	4014	-10.0663	43122	1764-1745	-209.29
JPH2	NM_020433	4785	-11.0664	386-401	3727-3713	-209.273
SLC25A45	NM_001278251	3091	-10.9905	242-251	689-680	-209.244
MYH6	NM_002471	5941	-11.2598	466-482	4296-4279	-209.219
ARID5B	NM_032199	7941	-11.3048	43119	4658-4640	-209.16
ARHGAP23	NM_001199417	5906	-10.8741	324-345	3360-3340	-208.903
RIMBP3	NM_015672	5793	-11.1413	460-480	3411-3394	-208.718
ASB1	NM_001040445	6833	-11.6528	461-498	2887-2855	-208.682
PLEKHM1	NM_014798	5299	-11.8244	177-191	3545-3531	-208.541
FBXW4P1	NR_033408	2233	-11.1502	461-480	131-114	-208.539
CEP350	NM_014810	13456	-10.0666	467-493	1300-1273	-208.538
AGAP1	NM_001037131	10850	-10.8909	462-478	7559-7541	-208.419
ABCC11	NM_033151	4862	-11.3186	177-193	3574-3554	-208.387
NKAIN1	NM_024522	2922	-14.8191	176-188	2578-2566	-208.385
MEF2D	NM_005920	5985	-12.178	178-192	43147	-208.384
MTCL1	NM_015210	6092	-12.9605	461-482	831-810	-208.219
GIGYF2	NM_015575	7956	-12.8892	463-487	2611-2569	-208.143
NXPE3	NM_001134456	8913	-13.2106	461-487	7323-7284	-208.111
SLC46A1	NM_080669	6489	-12.5325	175-190	1050-1035	-208.088
PRICKLE2	NM_198859	8322	-13.0674	43119	3692-3674	-208.043
EYA3	NM_001990	6026	-9.96599	0-17	4764-4747	-208.033
H6PD	NM_004285	9115	-9.75298	178-186	2233-2225	-208.03
APOOL	NM_198450	6467	-10.5846	177-191	3756-3740	-207.961
PHF19	NM_015651	4289	-10.0034	177-189	98-86	-207.911
MTPAP	NM_018109	5620	-10.9788	136-154	426-405	-207.895
FLJ10038	NR_026891	5942	-10.7508	176-186	5275-5265	-207.888
SLC24A4	NM_153647	9761	-12.1249	176-191	1985-1965	-207.86
NPR3	NM_001204375	7450	-13.607	448-482	4039-4011	-207.803
DCAF7	NM_005828	6380	-12.9731	177-190	5871-5858	-207.655
ASXL1	NM_015338	7039	-11.6231	177-190	349-335	-207.609
MMP14	NM_004995	3594	-12.6975	148-176	2986-2955	-207.525
CCDC85C	NM_001144995	5671	-10.7356	462-473	1995-1984	-207.502
CFAP65	NM_194302	5981	-11.9292	177-191	3612-3596	-207.5
CAMK1D	NM_153498	8093	-11.7556	462-493	43219	-207.498
MYO7A	NM_000260	7465	-11.0898	462-474	4023-4011	-207.427
CD99	NM_001277710	1252	-10.8919	385-399	506-493	-207.154
RAP1GAP2	NM_015085	6663	-13.0863	43120	3914-3895	-207.137
DNAH3	NM_017539	12394	-10.0304	383-399	6423-6405	-207.132
FOXG1	NM_005249	3206	-11.1783	176-186	365-354	-207.124
WFIKKN2	NM_175575	3754	-13.284	177-190	2440-2427	-207.048
CPLX2	NM_006650	4726	-12.9748	177-189	1470-1458	-207.026
MAPK13	NM_002754	6348	-11.8807	463-489	4712-4687	-206.97
DDR1	NM_001297652	3904	-10.1795	175-189	1990-1976	-206.943
NR2C2	NM_003298	8481	-11.8816	463-481	1997-1976	-206.873
ADRBK2	NM_005160	9055	-12.9255	227-244	6663-6647	-206.806
PLCH2	NM_001303013	5811	-10.1588	466-482	3132-3116	-206.789
LARP4B	NM_015155	8546	-11.1571	43119	2916-2898	-206.769
COL12A1	NM_004370	11579	-11.6386	466-486	4156-4137	-206.721
DBT	NM_001918	10815	-11.1129	43118	8381-8364	-206.592
TSC1	NM_000368	8616	-12.7557	611-639	2491-2465	-206.493
AGAP2	NM_001122772	5838	-11.3765	597-623	4443-4422	-206.474
C10orf54	NM_022153	4773	-12.661	459-474	646-631	-206.417
LMX1B	NM_001174146	5809	-13.0669	177-189	5703-5691	-206.416
PELP1	NM_014389	3674	-12.6086	176-192	2631-2609	-206.413
SLC7A14	NM_020949	10133	-9.8756	176-184	8048-8040	-206.387
SALL1	NM_001127892	5253	-13.8722	177-190	4200-4187	-206.253
LINC01123	NR_046110	2519	-9.74851	241-249	1884-1876	-206.195
NONO	NM_001145408	3218	-11.3749	177-192	207-190	-206.141
TBC1D24	NM_001199107	6595	-12.8692	43122	5290-5270	-206.119
ZNF831	NM_178457	9403	-11.445	177-186	2767-2758	-206.05
MTOR	NM_004958	8725	-11.8773	177-188	5708-5697	-206.005
PPP1R9A	NM_001166160	10519	-11.0278	461-472	2456-2445	-205.953
MARK2	NM_001039469	4729	-12.2705	462-483	284-258	-205.73
LOC642366	NR_046243	6698	-10.9409	461-493	6611-6584	-205.726
RNMT	NM_003799	6249	-10.7352	177-185	5083-5075	-205.695
DSTYK	NM_015375	7909	-13.3906	539-561	6824-6801	-205.55
NPAP1	NM_018958	8053	-10.7034	177-190	1792-1779	-205.501
LINC01004	NR_039981	9419	-10.0728	43177	421-406	-205.341
CCDC88B	NM_032251	4920	-11.2712	460-483	4085-4061	-205.288
TFDP2	NM_001178138	9918	-10.7591	43396	2868-2855	-205.126
SIAH3	NM_198849	3994	-10.8108	176-186	320-309	-204.989
SLC12A7	NM_006598	5304	-13.8328	177-188	4289-4278	-204.985
SIK1	NM_173354	4703	-12.04	177-190	3437-3424	-204.969
HK2	NM_000189	7093	-11.3792	177-191	1184-1168	-204.962
SLX4	NM_032444	7291	-11.0785	461-473	5975-5963	-204.884
KIAA1109	NM_015312	15575	-9.73939	242-255	3444-3431	-204.819
CHAF1A	NM_005483	3343	-11.0821	452-473	2773-2751	-204.797
IKZF4	NM_022465	5451	-10.8816	176-190	2677-2659	-204.735
PLEKHG5	NM_198681	5273	-11.6937	177-187	3397-3387	-204.693
CADM1	NM_001301043	4394	-12.7757	176-191	1161-1142	-204.658
KNDC1	NM_152643	6773	-10.8081	464-484	540-524	-204.577
CAMK2A	NM_015981	4904	-11.4255	177-191	4041-4028	-204.507
SPRNP1	NR_033789	2241	-10.9602	179-188	2217-2208	-204.498
GLIS3	NM_001042413	7650	-12.3199	176-190	2100-2083	-204.408
SYNM	NM_145728	7354	-12.221	469-482	2786-2773	-204.395
N4BP1	NM_153029	7106	-11.5311	176-192	5840-5825	-204.392
GPR107	NM_001136557	7078	-12.1189	177-192	5361-5346	-204.389
GRIP2	NM_001080423	7720	-11.7866	161-183	4511-4490	-204.322
EEPD1	NM_030636	4687	-11.9241	178-190	1045-1033	-204.256
WWC3	NM_015691	6454	-11.2475	43123	5071-5047	-204.21
RPTOR	NM_020761	6856	-11.7167	176-190	1609-1595	-204.156
CDC42SE1	NM_001038707	3183	-11.3365	43123	2748-2720	-204.115
ADARB2	NM_018702	8426	-11.1171	453-481	2446-2417	-204.109
ZC3HAV1	NM_020119	7171	-11.7628	175-189	6062-6044	-204.07
ATAD3C	NM_001039211	3859	-11.8249	462-493	2437-2411	-204.062
ABCA1	NM_005502	10502	-14.0841	0-20	7511-7491	-204.021
DOCK3	NM_004947	8755	-11.0038	449-475	7038-7014	-203.919
ANKRD11	NM_001256182	9381	-10.3672	177-190	6540-6527	-203.856
RNF43	NM_017763	5746	-12.0422	461-490	4097-4074	-203.851
USP31	NM_020718	10698	-10.0511	43117	6779-6763	-203.773
USH1C	NM_153676	3246	-10.7904	178-191	1830-1816	-203.708
XIRP1	NM_194293	6451	-11.3952	331-344	5268-5255	-203.692
R3HDM1	NM_001282798	4714	-11.4358	176-190	2229-2214	-203.684
PKNOX2	NM_022062	3730	-13.7133	176-189	387-374	-203.668
XKR5	NM_001289973	5028	-11.1959	460-473	4665-4652	-203.632
ATM	NM_000051	13147	-9.65665	462-485	10023-10005	-203.55
STAC2	NM_198993	3277	-12.841	176-190	524-510	-203.511
USP34	NM_014709	11310	-10.3019	383-423	1775-1737	-203.488
SREBF1	NM_001005291	5001	-12.7643	178-189	695-684	-203.388
FREM1	NM_144966	10086	-11.2699	177-190	717-704	-203.369
GRIN1	NM_007327	4382	-11.3199	466-484	2061-2043	-203.233
ADARB1	NM_015833	7027	-10.5847	463-481	4973-4960	-203.203
PAQR7	NM_178422	3023	-11.5958	176-191	1363-1348	-203.139
PARP15	NM_001113523	5050	-13.7611	178-191	3965-3952	-203.121
PIAS4	NM_015897	3207	-13.798	596-645	2303-2271	-203.075
CFAP46	NM_001200049	8278	-10.3624	461-484	3588-3569	-203.062
PLXNA2	NM_025179	11443	-11.1306	177-187	8830-8820	-203.057
SLC4A3	NR_048551	4245	-11.2268	174-186	1449-1437	-203.04
SIX3	NM_005413	2523	-12.7967	462-482	752-731	-202.939
C6orf223	NM_001171992	3623	-13.1648	177-188	2730-2719	-202.922
ASH1L-AS1	NR_027023	1964	-11.0232	177-190	938-919	-202.915
RQCD1	NM_001271634	3530	-11.4528	593-624	218-189	-202.881
ADM2	NM_001253845	4032	-10.8833	463-478	2061-2046	-202.873
LINC00639	NR_039982	4306	-10.7014	177-188	1104-1093	-202.869
MYOCD	NM_001146312	8564	-10.9072	177-192	4307-4292	-202.796
AKAP6	NM_004274	10387	-9.79324	175-187	7542-7531	-202.707
XKR7	NM_001011718	2910	-12.114	592-624	2502-2474	-202.664
LINC01000	NR_024368	10263	-10.3556	463-471	7919-7911	-202.598
PHF24	NM_015297	5847	-11.8959	463-483	4259-4236	-202.396
SMIM10L2A	NR_024359	5240	-10.9577	177-190	2676-2663	-202.381
HDAC2	NR_033441	6684	-10.8718	245-267	2172-2151	-202.272
SBSN	NM_001166034	1986	-12.0935	464-480	1653-1634	-202.241
TGFB2	NM_001135599	5954	-12.7938	469-493	5143-5122	-202.18
NFIA	NM_001134673	9482	-13.3583	177-190	8998-8985	-202.167
KATNAL1	NM_032116	7554	-12.2349	180-192	5752-5740	-202.167
TCF7L2	NM_001198525	4091	-12.7055	177-190	2459-2445	-202.086
PRRT1	NM_030651	1896	-12.0816	177-190	213-200	-202.071
SH3BP1	NM_018957	2576	-10.492	177-191	2187-2170	-202.037
LINC01314	NR_120317	6943	-12.7514	177-190	1942-1929	-202.015
FCHSD1	NM_033449	4320	-12.4561	465-485	4091-4072	-201.989
HEPACAM	NM_152722	3545	-12.193	43120	2100-2081	-201.981
NHS	NM_001291867	8823	-12.5977	314-335	3616-3590	-201.979
POLR1A	NM_015425	6637	-13.0469	375-397	4582-4552	-201.973
RFX1	NM_002918	4377	-12.7095	174-189	121-107	-201.935
MDC1	NM_014641	7368	-11.067	176-188	5306-5294	-201.915
TOB1	NM_005749	2235	-12.6093	43120	396-377	-201.906
SIRPA	NM_001040022	4201	-11.4675	177-200	97-75	-201.771
ETV6	NM_001987	5978	-11.3282	43123	2808-2783	-201.567
ANKS6	NM_173551	7177	-11.1148	465-487	3451-3433	-201.52
DROSHA	NM_013235	5421	-12.9006	177-192	615-599	-201.444
ANKRD13B	NM_152345	3173	-11.6225	176-189	2833-2818	-201.353
PCDHGA1	NM_018912	4602	-12.8218	177-187	4506-4496	-201.313
GJB4	NM_153212	2840	-15.8114	176-190	2007-1993	-201.306
MLLT3	NM_004529	6772	-9.94049	0-17	5253-5236	-201.283
KDM3B	NM_016604	6813	-10.3251	43118	6702-6685	-201.237
SLC41A1	NM_173854	5017	-11.4677	178-190	2660-2648	-201.224
UBE2H	NM_003344	5161	-10.2232	463-481	1423-1409	-201.138
NSMF	NM_001130969	3648	-14.8632	15-55	3219-3185	-201.061
CNTNAP1	NM_003632	5454	-11.209	176-193	4508-4486	-201.015
C3	NM_000064	5132	-10.4994	179-191	5108-5096	-201.004
SBK1	NM_001024401	4992	-10.1728	170-180	3237-3227	-200.959
IL21R	NM_181079	4990	-12.2363	597-625	4757-4729	-200.917
SMG7	NM_001174061	6044	-12.5125	177-193	116-100	-200.881
NRG2	NM_013982	3945	-10.9813	461-484	1933-1910	-200.835
AGPAT3	NM_020132	6555	-11.4959	475-479	31-27	-200.783
FAM184B	NM_015688	3842	-12.9651	462-481	880-861	-200.715
THSD7A	NM_015204	10585	-13.4751	459-481	1011-990	-200.685
HSPB6	NM_144617	1460	-14.6801	176-191	971-957	-200.67
DUOX1	NM_017434	5679	-11.6331	327-338	3214-3203	-200.633
CRTC1	NM_001098482	6992	-11.3505	177-185	6479-6471	-200.583
GTF2IRD2	NM_173537	3583	-9.03782	473-482	1493-1484	-200.556
PALM2-AKAP2	NM_007203	7518	-10.3741	177-184	6734-6727	-200.537
USP17L30	NM_001256867	1593	-8.76083	174-186	1248-1232	-200.478
USP17L26	NM_001242328	1593	-8.76083	174-186	1248-1232	-200.478
USP17L27	NM_001242330	1593	-8.76083	174-186	1248-1232	-200.478
USP17L25	NM_001242326	1593	-8.76083	174-186	1248-1232	-200.478
USP17L24	NM_001242327	1593	-8.76083	174-186	1248-1232	-200.478
USP17L29	NM_001242332	1593	-8.76083	174-186	1248-1232	-200.478
USP17L28	NM_001242331	1593	-8.76083	174-186	1248-1232	-200.478
USP17L5	NM_001242329	1593	-8.76083	174-186	1248-1232	-200.478
ZBTB7C	NM_001039360	4171	-11.7919	459-484	1465-1438	-200.45
PVR	NM_006505	5903	-10.3054	177-191	3616-3601	-200.36
DRP2	NM_001939	7118	-12.2319	177-188	5572-5561	-200.24
DMXL2	NM_001174116	10599	-10.2795	177-186	6841-6832	-200.075
SRGAP3	NM_014850	8961	-13.6855	43151	6710-6692	-199.999
NT5DC3	NM_001031701	7214	-11.9733	43123	4825-4797	-199.941
SHROOM3	NM_020859	11019	-11.1089	177-191	5544-5529	-199.94
PHLPP1	NM_194449	6411	-10.2501	177-186	4807-4798	-199.935
WDR81	NM_001163809	6869	-11.2964	177-189	2706-2694	-199.915
SLC36A1	NM_078483	5781	-9.83762	177-187	190-180	-199.849
JAKMIP3	NM_001105521	6488	-11.1673	449-468	4920-4904	-199.835
RANBP10	NM_020850	5305	-11.141	460-479	1676-1658	-199.804
MOB3B	NM_024761	6525	-12.2625	178-191	2216-2203	-199.771
KHNYN	NM_015299	6295	-11.7552	323-346	1775-1749	-199.751
PNMA6A	NM_032882	2278	-13.0548	469-483	774-760	-199.747
DDX11	NM_030653	3927	-9.82628	474-484	2772-2762	-199.715
SMN2	NM_017411	1628	-12.0423	177-186	844-835	-199.706
SMN1	NM_000344	1624	-12.0423	177-186	844-835	-199.699
PIEZO1	NM_001142864	8089	-9.71224	461-475	6615-6601	-199.689
YEATS2	NM_018023	6506	-12.4918	393-422	2650-2626	-199.663
VCAN	NM_004385	12416	-10.9641	455-478	5970-5939	-199.624
FBXW2	NM_012164	9186	-11.2079	177-188	4171-4160	-199.57
GJB1	NM_000166	1654	-13.8432	461-487	1535-1503	-199.528
CBLL1	NR_024199	4505	-11.4516	176-189	1807-1794	-199.504
TUBB4A	NM_006087	2552	-14.0566	176-190	2340-2327	-199.497
PAN3	NM_175854	5632	-9.98636	0-17	3710-3693	-199.33
DIAPH1	NM_001314007	5843	-13.6106	177-191	2215-2200	-199.321
MRVI1	NM_130385	6366	-13.0328	175-188	1037-1024	-199.303
ZSWIM4	NM_023072	4339	-11.4831	177-192	3555-3540	-199.3
PKD1L2	NM_052892	7623	-9.82197	614-628	1123-1109	-199.283
PLXNA1	NM_032242	9066	-9.9756	463-480	4608-4588	-199.151
MAP4K4	NM_145686	7641	-12.4839	450-463	3026-3013	-199.124
CASKIN1	NM_020764	5695	-11.6394	461-479	4189-4171	-199.098
SREBF2	NR_103834	5786	-12.2619	321-344	2348-2326	-198.941
BNC2	NM_017637	12926	-10.1397	543-557	4903-4889	-198.818
ZNF366	NM_152625	6278	-11.4088	801-825	4950-4924	-198.655
REL	NM_002908	7827	-13.3401	450-495	457-413	-198.613
ITGAX	NM_000887	4703	-11.0029	43117	3948-3932	-198.596
HNRNPL	NM_001533	2115	-12.1042	43122	1892-1870	-198.582
ABL1	NM_007313	5881	-12.7597	452-487	1534-1495	-198.55
HMHA1	NM_012292	5476	-11.6896	177-189	5193-5180	-198.526
PTPN21	NM_007039	6215	-12.0982	177-189	2038-2026	-198.386
PTK2B	NM_173174	4720	-11.104	175-189	2960-2944	-198.289
SORCS2	NM_020777	6053	-13.6022	177-191	5291-5277	-198.262
CYP20A1	NM_177538	10943	-12.7237	459-493	3218-3192	-198.176
PDE7A	NM_001242318	6631	-10.3299	0-17	4968-4951	-198.036
FBN3	NM_032447	8967	-12.6436	461-491	3568-3533	-197.901
CAND2	NM_001162499	4592	-12.919	176-188	3834-3822	-197.889
NKPD1	NM_198478	4687	-10.6362	466-482	1308-1292	-197.885
SYN1	NM_006950	3210	-11.2067	179-190	118-107	-197.805
IL16	NM_001172128	8322	-11.3293	43395	8283-8271	-197.795
EMX2	NM_004098	2896	-15.1379	176-192	704-684	-197.792
NOTCH4	NM_004557	6745	-9.80178	178-186	3191-3183	-197.719
THY1	NM_006288	2993	-16.1726	177-190	847-834	-197.585
CCDC97	NM_052848	3322	-11.4663	175-184	2065-2056	-197.547
DCUN1D5	NM_032299	12732	-11.7622	176-190	3666-3652	-197.514
KMT2E-AS1	NR_024586	3600	-10.8454	43119	2284-2266	-197.501
TSC22D1	NM_183422	6196	-11.0172	177-190	3646-3632	-197.404
PACS1	NM_018026	4493	-12.6389	463-478	578-563	-197.39
DNMT3L	NM_013369	1706	-12.3057	177-191	109-95	-197.375
PDXDC2P	NR_003610	4182	-10.6674	177-192	1959-1940	-197.311
CMYA5	NM_153610	12892	-10.998	177-186	12206-12197	-197.31
TGOLN2	NM_001206840	6424	-12.2186	178-188	4472-4462	-197.266
KLC4	NM_201522	2820	-12.0828	451-481	732-702	-197.216
ATXN1L	NM_001137675	7886	-12.5528	176-190	3820-3803	-197.18
ACR	NM_001097	1370	-13.3776	175-189	1083-1065	-197.168
ATL3	NM_015459	7258	-10.4795	177-186	5236-5227	-197.153
PRKCA	NM_002737	8770	-11.6087	177-191	6114-6100	-197.043
HEYL	NM_014571	4114	-10.9865	177-186	1059-1050	-197.005
DUOX2	NM_014080	6346	-9.86507	459-486	129-105	-197
DOCK5	NM_024940	7555	-11.0067	43118	6545-6528	-196.994
LRP6	NM_002336	10083	-11.2291	177-190	4733-4720	-196.966
COLCA1	NM_207429	5581	-10.5309	43118	2484-2467	-196.963
RGAG4	NM_001024455	4338	-14.5893	459-487	1426-1397	-196.945
FLNA	NM_001110556	8510	-10.7556	461-480	1154-1130	-196.92
TAF4	NM_003185	4628	-12.7091	177-190	3743-3730	-196.899
MEX3A	NM_001093725	6124	-13.1544	463-491	4244-4220	-196.884
LOC286297	NR_046175	2591	-10.58	466-483	1038-1013	-196.739
SCAF4	NM_020706	4269	-11.513	177-189	3033-3021	-196.643
SLC11A1	NM_000578	3852	-12.8482	177-188	1824-1813	-196.597
TMEM135	NM_022918	9080	-10.8492	43118	7171-7154	-196.506
BMF	NM_001003940	4686	-11.3806	306-323	912-895	-196.476
NDOR1	NM_001144026	4877	-12.9102	175-191	2200-2181	-196.377
C3orf70	NM_001025266	5901	-11.7498	177-187	1048-1038	-196.376
FSIP2	NM_173651	21054	-10.5426	468-497	3677-3649	-196.347
TFAP4	NM_003223	2140	-12.2035	177-190	1869-1854	-196.301
MAPKBP1	NM_001128608	7250	-10.8817	351-374	5723-5699	-196.288
ATP11A	NM_015205	8795	-11.5503	176-191	4694-4679	-196.277
SMG1P2	NR_002473	3874	-12.0604	465-480	2710-2691	-196.192
CBFA2T3	NM_005187	4372	-11.2407	179-190	3608-3597	-196.162
FER	NM_005246	12118	-12.0781	611-624	9195-9182	-196.135
CD99P1	NR_033380	2915	-11.6046	177-186	68-59	-196.063
MYADM	NM_001290189	3587	-11.4043	176-186	1047-1037	-196.023
WWC2	NM_024949	8808	-11.1564	313-329	7642-7626	-195.947
SARM1	NM_015077	7293	-10.479	177-191	2684-2668	-195.923
BRPF1	NM_001003694	4728	-11.124	176-185	1535-1526	-195.738
SOX2-OT	NR_075091	3547	-12.8631	43119	2728-2710	-195.728
BCL2L2	NM_004050	3605	-11.1698	383-399	913-890	-195.721
ZNF738	NR_027130	11721	-11.294	43119	1760-1742	-195.634
ZMYM3	NM_001171162	6118	-11.2782	176-190	3178-3163	-195.623
POU3F3	NM_006236	4506	-11.1928	387-401	43366	-195.598
CDON	NM_001243597	8116	-12.1949	460-487	45-18	-195.561
HEG1	NM_020733	9156	-13.0242	450-482	542-511	-195.501
SF1	NM_004630	3586	-12.6571	177-196	41-22	-195.449
LRP5	NM_001291902	5181	-10.1482	177-189	4863-4850	-195.441
PRDM1	NM_001198	5165	-11.7682	177-189	1425-1413	-195.44
TUBGCP6	NM_020461	6019	-11.6562	452-490	2683-2643	-195.255
MGAT3	NM_002409	5086	-11.8414	598-637	48-21	-195.233
MPZL1	NM_003953	5010	-15.8003	177-190	4182-4169	-195.224
KALRN	NM_001024660	10807	-11.1642	462-483	288-267	-195.194
PHF12	NM_001033561	4475	-13.4712	175-186	2068-2057	-195.193
PCDHGA9	NM_018921	4605	-12.8218	177-187	4509-4499	-195.193
LPA	NM_005577	6489	-9.66223	463-486	5117-5087	-195.126
AKAP9	NM_005751	12463	-10.7467	468-480	134-122	-195.042
FN1	NM_212482	8799	-10.1771	177-186	2149-2140	-194.991
GOLGA6L10	NM_001164465	4449	-11.3204	463-490	1243-1217	-194.973
ADAMTS7P1	NR_045529	4983	-10.5466	177-185	3450-3442	-194.92
CASK	NM_003688	8296	-10.4667	43243	6369-6353	-194.772
ST5	NM_005418	4544	-10.9277	180-193	4384-4371	-194.74
SGK494	NM_001174103	3779	-11.5996	0-24	1690-1668	-194.71
CFAP44	NM_001164496	10259	-12.0145	175-191	9116-9099	-194.648
CSF1	NM_000757	4234	-11.5476	463-486	81-61	-194.643
AATK	NM_001080395	5311	-14.6885	461-482	5097-5077	-194.636
TJP1	NM_003257	7950	-10.3306	688-702	4003-3989	-194.619
STIM2	NM_001169117	5222	-13.7058	43119	248-230	-194.601
FOXN4	NM_213596	3352	-14.0041	176-190	1302-1288	-194.592
HCG18	NR_102326	8477	-11.741	460-480	7296-7278	-194.515
BCL11A	NM_022893	5946	-11.8059	43148	2970-2955	-194.499
ARHGEF40	NM_001278529	5963	-10.3046	180-197	5918-5903	-194.499
IPO9	NM_018085	11416	-11.3005	177-192	3440-3418	-194.482
TOB2P1	NR_002936	3592	-10.7946	176-187	1815-1803	-194.473
LOC401286	NR_117091	4520	-10.652	179-190	2861-2850	-194.443
UBE2O	NM_022066	5355	-10.4613	463-483	4657-4637	-194.377
CELF2	NM_001025077	9239	-10.1441	177-190	5645-5632	-194.292
ANKRD17	NM_032217	9375	-11.5271	178-190	2333-2321	-194.225
DDX12P	NR_033399	3909	-9.67527	474-484	2730-2720	-194.112
FOXN3	NM_005197	7903	-11.2193	178-186	4383-4375	-194.111
ZKSCAN1	NM_001287054	9456	-10.2105	463-480	8709-8692	-194.086
ASXL2	NM_018263	7174	-12.8682	177-187	6278-6268	-194.073
PRUNE2	NM_015225	12585	-10.906	236-258	11793-11772	-194.042
RASD2	NM_014310	2972	-10.5338	177-191	2843-2830	-194.008
NEURL4	NM_032442	5187	-11.2095	461-486	3108-3071	-194
EIF4G1	NM_182917	5669	-11.4954	461-493	3040-3006	-193.989
SMAD9	NM_001127217	5592	-11.6882	43118	3940-3923	-193.964
SPTAN1	NM_001130438	7907	-10.057	335-346	650-639	-193.897
VARS2	NM_001167734	3611	-10.6306	331-345	3308-3294	-193.824
MYO18B	NM_032608	8565	-11.8202	470-490	4143-4123	-193.799
MUC5AC	NM_001304359	5930	-11.2659	466-482	1321-1304	-193.675
SPATA31D3	NM_207416	4927	-10.8035	175-188	802-789	-193.604
ETV5	NM_004454	4102	-11.5106	179-193	707-693	-193.584
MAPK1IP1L	NM_144578	6469	-13.5859	177-189	1836-1824	-193.572
NEFH	NM_021076	3719	-11.487	461-482	1552-1529	-193.545
KCNJ2	NM_000891	5386	-11.325	43123	4424-4401	-193.528
HAP1	NM_177977	3934	-11.7656	462-482	1177-1157	-193.522
POLR2J4	NR_003655	6511	-10.4782	470-489	1316-1298	-193.469
NTNG1	NM_001312688	6384	-11.5265	464-481	200-183	-193.405
PAFAH1B2	NM_002572	4178	-11.589	176-192	1573-1552	-193.356
TTYH3	NM_025250	4822	-13.0497	466-479	3751-3738	-193.327
MLLT4	NM_001291964	7750	-9.83866	235-256	1837-1814	-193.233
SORL1	NM_003105	10973	-11.1859	388-400	4785-4773	-193.232
FAM120C	NM_017848	7981	-13.5179	597-626	4265-4238	-193.193
ASH1L	NM_018489	11774	-10.6199	178-188	9689-9679	-193.132
ALPI	NM_001631	3274	-11.851	383-399	2791-2775	-193.107
ADAMTS14	NM_139155	5267	-11.6184	176-188	4423-4411	-193.088
MTMR3	NM_021090	8992	-10.2172	621-637	8278-8258	-193.065
ARFGEF3	NM_020340	14882	-11.8144	176-190	1243-1229	-193.053
NRK	NM_198465	8062	-9.93748	177-192	129-110	-193.026
UBE4B	NM_001105562	5879	-11.3217	175-191	1760-1743	-193.016
PRKACA	NM_001304349	3107	-11.8818	177-186	109-100	-192.986
PTCD1	NM_015545	5505	-9.84845	176-183	4385-4378	-192.947
RASAL2	NM_170692	10881	-11.5157	176-191	4559-4541	-192.909
ADCYAP1R1	NM_001199635	6575	-10.9344	177-186	2100-2091	-192.868
PPRC1	NM_015062	5374	-11.6883	175-188	3785-3772	-192.813
AKT2	NM_001626	5300	-11.2102	463-472	2306-2297	-192.803
FUT7	NM_004479	2414	-12.2868	461-486	2164-2138	-192.581
STEAP2	NM_001244944	7033	-14.8132	179-193	3643-3629	-192.539
ITGA3	NM_002204	5035	-10.5506	177-188	4730-4719	-192.499
PPIL6	NR_104429	4248	-10.3874	0-17	3175-3158	-192.491
LINC01488	NR_120542	3425	-12.5889	463-493	1618-1591	-192.37
FAM53B	NM_014661	5740	-11.6112	177-189	2986-2974	-192.319
KIAA0355	NM_014686	6683	-12.9772	176-189	3990-3976	-192.283
FHOD3	NM_001281740	5699	-10.9659	460-480	296-281	-192.257
ADNP	NM_001282531	6225	-10.5004	43117	4995-4979	-192.229
ITGAL	NM_002209	5209	-11.1709	177-190	43175	-192.227
SAMD14	NM_174920	3300	-11.5194	169-186	2202-2185	-192.222
FAM212B	NM_019099	5980	-13.1707	177-188	4495-4484	-192.173
CHD2	NM_001271	9364	-10.9514	461-482	4574-4558	-192.167
PHYHIP	NM_001099335	3337	-12.1715	177-191	2706-2692	-192.122
LZTS1	NM_021020	5459	-10.7595	691-703	2343-2331	-192.065
LYPD4	NM_173506	2022	-13.7728	43122	752-721	-192.063
CSMD3	NM_198123	13124	-13.1906	287-300	8795-8782	-192.029
PLXNA3	NM_017514	6752	-11.1739	175-189	6014-6000	-192.018
FGD5P1	NR_036481	3377	-10.152	177-185	2947-2939	-192.01
MBOAT1	NM_001080480	4319	-10.2428	0-17	1889-1872	-191.969
SYT2	NM_001136504	7613	-11.1233	462-482	6974-6950	-191.963
DNAH17-AS1	NR_102401	5163	-10.6196	462-490	1600-1574	-191.8
HSH2D	NM_001291274	2902	-11.6642	466-481	552-537	-191.781
PPARGC1A	NM_013261	6318	-10.7052	454-469	1007-991	-191.78
CLEC16A	NM_015226	6891	-10.8967	177-188	5882-5871	-191.735
BOD1L1	NM_148894	10542	-9.74184	449-465	4829-4811	-191.725
DCBLD2	NM_080927	6093	-9.8124	459-470	3016-3005	-191.718
GJD3	NM_152219	4041	-11.7956	460-483	932-909	-191.66
PLCB2	NM_004573	4677	-12.0349	176-191	1510-1495	-191.647
LRPPRC	NM_133259	6619	-12.7058	43120	5692-5673	-191.641
PLCD3	NM_133373	3468	-13.9249	461-482	1672-1652	-191.618
CCL22	NM_002990	2918	-13.2792	177-197	1986-1966	-191.594
LDB3	NM_001171610	5435	-11.219	177-190	1515-1496	-191.549
TSPYL1	NM_003309	5259	-12.8745	43122	2197-2175	-191.503
DIDO1	NM_033081	8574	-11.0852	176-186	3731-3721	-191.493
2018-09-09	NM_006640	4457	-11.9955	451-490	196-166	-191.457
LYNX1	NM_177477	4706	-11.6485	461-490	1560-1532	-191.402
PCDHGA6	NM_018919	4605	-12.8218	177-187	4509-4499	-191.311
NCOA6	NM_014071	7062	-12.6335	176-188	1594-1582	-191.308
HAPLN4	NM_023002	3438	-11.1963	463-482	178-156	-191.125
MLLT1	NM_005934	4505	-11.836	175-189	1546-1532	-191.051
MAP3K11	NM_002419	3573	-10.4437	242-251	921-912	-191.044
SORBS1	NM_001290294	7319	-10.2171	176-184	893-885	-190.966
DOCK4	NM_014705	8336	-11.8206	469-486	698-681	-190.899
GOLGA2P2Y	NR_001555	1062	-14.1152	464-482	884-863	-190.868
GOLGA2P3Y	NR_002195	1062	-14.1152	464-482	884-863	-190.868
STAB2	NM_017564	8230	-10.4382	334-349	5117-5102	-190.86
KLF13	NM_015995	6825	-10.3824	330-345	4574-4560	-190.824
SAP130	NM_001145928	4173	-11.5227	465-485	2856-2837	-190.785
LINC00442	NR_026852	2138	-11.4669	177-186	99-90	-190.778
ANKHD1-EIF4EBP3	NM_020690	8349	-10.6904	464-481	6682-6665	-190.746
BCL9	NM_004326	6192	-11.2241	176-184	3138-3130	-190.637
SMAD3	NM_005902	6235	-13.4931	177-191	4483-4469	-190.564
DSEL	NM_032160	9281	-9.75924	0-17	8516-8499	-190.543
MARCKS	NM_002356	4304	-13.803	462-482	964-945	-190.505
STAT6	NM_001178078	4037	-9.94588	406-425	2906-2887	-190.407
ALMS1	NM_015120	12922	-13.7656	453-481	364-339	-190.364
LRP2	NM_004525	15735	-9.46099	358-368	14899-14889	-190.291
KIAA1456	NM_020844	9588	-11.0809	615-626	1579-1568	-190.165
IRS2	NM_003749	6998	-10.976	177-186	3764-3755	-190.137
WDTC1	NM_001276252	4819	-10.6413	177-192	4254-4236	-190.12
CKAP5	NM_001008938	6714	-11.6175	460-482	2785-2760	-190.007
SYP	NM_003179	2433	-11.1686	463-482	1520-1493	-189.898
GIT1	NM_001085454	3760	-12.7191	452-479	2593-2568	-189.856
TSC22D4	NM_030935	2383	-12.3565	178-191	854-841	-189.814
DDX51	NM_175066	4717	-13.9246	442-493	3458-3416	-189.799
SACS	NM_014363	15668	-9.70313	175-184	3858-3849	-189.712
RBM14	NM_006328	5407	-12.009	468-490	3702-3682	-189.666
ZBTB40	NM_001083621	8992	-9.90078	0-15	6551-6536	-189.66
FBXL16	NM_153350	3543	-11.8304	175-190	2881-2853	-189.552
DLGAP1	NM_004746	6614	-10.0369	177-190	3639-3621	-189.45
DZIP1	NM_198968	7491	-11.3496	134-167	1692-1663	-189.386
FAAP20	NM_001282670	3575	-12.9977	43118	1153-1136	-189.383
TGFBRAP1	NM_004257	5683	-12.7292	177-187	2240-2230	-189.321
CGN	NM_020770	5101	-12.9269	466-493	3105-3073	-189.301
KCNA6	NM_002235	5978	-11.695	463-475	5832-5820	-189.219
JMJD6	NM_001081461	5423	-10.7242	384-397	1972-1959	-189.202
AKAP17A	NR_027383	3274	-10.8699	461-473	1233-1221	-189.19
LAMA1	NM_005559	9657	-10.8376	465-482	1549-1530	-189.189
SV2A	NM_014849	4414	-13.3696	177-191	3990-3976	-189.176
PDE11A	NM_016953	9278	-9.57014	538-556	6458-6442	-189.153
KIF26B	NM_018012	7287	-12.2625	177-190	312-299	-189.046
PHRF1	NM_001286581	5563	-11.2363	467-484	4895-4878	-188.889
TMED10P1	NR_002807	4033	-13.1645	177-191	1425-1410	-188.882
ZNF398	NM_020781	5492	-10.0366	13-23	1263-1253	-188.773
TMEM108	NM_023943	3830	-12.0825	176-186	775-765	-188.745
NKX3-1	NM_006167	3281	-10.4076	43117	1835-1819	-188.731
ATG9B	NM_173681	4576	-11.8149	177-191	437-421	-188.693
ABCA7	NM_019112	6818	-12.0922	461-484	3718-3696	-188.595
SCAMP5	NM_001178111	3490	-11.161	458-487	3271-3252	-188.591
UBN2	NM_173569	14444	-10.5474	468-481	10141-10128	-188.581
E2F2	NM_004091	5193	-11.3968	0-17	4105-4088	-188.426
ATP8A1	NM_006095	8268	-11.9028	461-485	2709-2692	-188.329
RELN	NM_005045	11571	-10.2862	177-184	2011-2004	-188.32
NLRC3	NR_075083	6609	-12.0378	465-482	55-40	-188.244
SPACA6P-AS	NR_108100	3962	-11.3632	459-487	262-232	-188.212
NTSR1	NM_002531	4132	-11.687	177-190	1839-1826	-188.062
MAMLD1	NM_005491	4607	-11.9817	175-185	2731-2721	-188.056
SSH1	NM_018984	8535	-10.0565	176-189	2868-2851	-188.029
BTBD7	NM_001002860	8501	-11.0356	175-191	2683-2667	-187.986
IL18BP	NM_005699	2796	-10.4397	462-479	265-247	-187.958
ROBO4	NM_019055	3837	-12.8689	458-482	2100-2068	-187.945
FLCN	NM_144997	3686	-11.7184	43122	3411-3391	-187.94
NUP62	NM_016553	3586	-10.8155	175-186	1452-1440	-187.935
LINC01105	NR_026832	11868	-12.4352	461-492	10433-10385	-187.926
CELF6	NM_052840	3400	-10.7728	177-192	148-132	-187.873
GRIN3A	NM_133445	7771	-9.97979	383-397	3704-3688	-187.827
MED12	NM_005120	6969	-9.73888	472-487	845-830	-187.762
PPP1R9B	NM_032595	4051	-15.5864	176-191	2581-2566	-187.692
ERLIN2	NM_007175	4821	-13.7904	176-190	2588-2575	-187.63
ETNK1	NM_018638	7101	-9.96444	144-155	5611-5600	-187.596
SATB2	NM_001172509	5730	-11.6612	470-489	2967-2948	-187.538
MID1IP1	NM_021242	3783	-12.4097	177-188	3426-3415	-187.522
MYH8	NM_002472	6038	-12.1095	462-480	5172-5148	-187.48
PRRT2	NM_001256443	3156	-11.1421	176-192	1497-1480	-187.469
PLEKHA5	NM_001143821	6591	-12.1831	43119	3942-3924	-187.39
KIAA1324	NM_020775	7032	-11.386	43274	7007-6990	-187.387
ZNHIT6	NM_017953	6197	-11.1109	472-505	549-511	-187.38
KIAA1462	NM_020848	9300	-13.0638	176-192	5434-5418	-187.332
RASSF2	NM_014737	5426	-9.97617	180-189	3761-3752	-187.255
REPS2	NM_004726	7953	-12.2002	176-190	1613-1599	-187.174
STRN3	NM_001083893	4222	-10.69	466-485	1084-1068	-187.111
MAPK8IP1	NM_005456	3205	-10.4387	464-480	603-587	-187.107
RNF103-CHMP3	NM_001198954	3373	-12.4837	238-262	1612-1587	-187.07
LBX2-AS1	NR_024606	2449	-12.5325	177-190	1491-1478	-187.011
GUCY1A2	NM_001256424	16219	-11.5265	133-163	8858-8824	-186.956
GATAD2A	NM_017660	5672	-12.155	177-191	1414-1399	-186.863
GRIK3	NM_000831	9219	-10.6071	318-337	3295-3280	-186.815
SP1	NM_138473	7657	-10.4849	176-190	7451-7438	-186.759
ADGRA1	NM_001083909	4184	-9.95479	177-185	1043-1035	-186.652
DENND1A	NM_020946	5041	-10.8323	179-189	1621-1611	-186.531
ZFR2	NM_015174	4757	-12.9628	461-480	2462-2443	-186.477
DSCAM	NM_001389	7109	-14.6612	176-188	5726-5714	-186.435
PIGO	NM_032634	4070	-10.6113	179-193	39-25	-186.377
MBD5	NM_018328	6016	-11.0859	177-191	2021-2007	-186.355
DDHD1	NM_001160148	12961	-10.1439	302-317	5856-5841	-186.352
ADAM12	NM_003474	8037	-11.3102	175-184	6926-6917	-186.346
ISPD	NM_001101426	5524	-11.7691	609-626	2975-2958	-186.329
TNKS	NM_003747	9599	-9.41314	177-190	108-95	-186.283
PRR14L	NM_173566	10828	-10.685	231-251	6534-6510	-186.277
HS3ST3B1	NM_006041	5400	-10.8003	43117	2257-2241	-186.273
SGK223	NM_001080826	4714	-10.6446	178-186	2110-2102	-186.237
FKBP9P1	NR_027339	2541	-12.1832	462-480	197-180	-186.232
HDAC6	NM_006044	4099	-11.0246	460-487	2728-2703	-186.171
SOBP	NM_018013	6232	-11.3582	176-190	1905-1886	-186.17
ZNF703	NM_025069	3349	-13.1961	177-191	2066-2052	-186.152
ZNF185	NM_001178106	4422	-12.123	465-490	590-565	-186.073
ERC1	NR_027948	9483	-10.5002	176-194	6536-6516	-186.054
CPM	NM_001874	6668	-10.8485	123-127	4059-4055	-185.967
CDC42EP3	NM_006449	5715	-10.6015	123-137	2961-2947	-185.804
CHRNA2	NM_000742	4067	-10.7269	177-191	3154-3140	-185.794
MUC1	NM_001204286	1838	-12.1114	175-186	441-430	-185.697
SENP7	NM_020654	5018	-10.0297	539-556	2999-2984	-185.676
VIPR2	NR_130758	4278	-11.3488	43119	2103-2085	-185.562
CTNNB1	NM_001904	3720	-10.5835	43120	3273-3254	-185.541
TFAP2A	NM_001032280	3808	-17.6528	175-192	948-931	-185.526
LRRC37A6P	NR_003525	6454	-14.8891	177-189	252-240	-185.508
NEDD4L	NM_001144967	8482	-11.0538	179-189	7404-7394	-185.458
TLCD2	NM_001164407	5901	-12.4362	470-487	3238-3218	-185.444
DUSP8	NM_004420	4473	-12.4688	177-191	2441-2428	-185.436
DSP	NM_004415	9730	-13.4466	450-481	5291-5262	-185.405
PDGFA	NM_002607	2807	-10.0265	43125	2125-2103	-185.356
MS4A10	NM_206893	2296	-10.8353	43117	1789-1773	-185.318
LINC01002	NR_028324	4874	-9.70352	177-190	2544-2531	-185.311
PCDHGC5	NM_018929	4641	-12.8218	177-187	4545-4535	-185.277
ZFYVE26	NM_015346	9675	-10.8741	176-184	4963-4955	-185.196
FLT1	NM_002019	7123	-10.5947	177-186	4294-4285	-185.174
BTBD11	NM_001018072	5760	-10.4428	176-191	5486-5470	-185.161
ZNF628	NM_033113	3847	-10.4241	177-190	2549-2536	-185.16
ATRN	NM_139321	8655	-10.0009	466-483	231-217	-185.136
RPS6KL1	NM_031464	5195	-12.0427	467-480	787-774	-185.116
PTPRF	NM_002840	7733	-12.9902	317-338	1316-1297	-185.111
PITPNM3	NM_031220	7151	-10.9955	177-188	1867-1856	-185.099
CBARP	NM_152769	2564	-11.6876	464-482	1073-1056	-185.053
LEPROT	NM_017526	4761	-12.5355	177-190	1936-1920	-184.998
PCDHGB7	NM_018927	4765	-12.8194	177-187	4667-4657	-184.982
SSBP3	NM_145716	3254	-12.6551	461-482	312-292	-184.899
ACACA	NM_198839	10663	-12.5156	175-197	8532-8509	-184.888
MIEF1	NM_019008	5750	-13.1135	279-296	2072-2055	-184.887
AFAP1	NM_001134647	7770	-10.5287	331-342	713-702	-184.88
ZFP91	NM_053023	5725	-10.8827	329-348	5451-5434	-184.868
NLGN4Y	NR_028319	5631	-11.3201	454-470	2724-2708	-184.823
C15orf59	NM_001039614	5713	-13.9557	459-482	1259-1237	-184.786
TMEM33	NM_018126	7717	-11.6329	463-490	2179-2154	-184.782
PAK6	NM_001276718	4216	-12.0028	541-556	678-663	-184.734
AIM1L	NM_001039775	5245	-10.2404	176-191	4722-4707	-184.613
RAB3B	NM_002867	12844	-11.7811	686-703	7717-7700	-184.506
ATP5J2-PTCD1	NM_001198879	5538	-9.84845	176-183	4418-4411	-184.488
TMEM178B	NM_001195278	10557	-11.3293	462-484	8340-8313	-184.445
SPRY4	NM_001293289	5319	-13.3104	176-186	5127-5117	-184.423
KLHL36	NM_024731	7559	-11.0481	43121	5133-5109	-184.377
LENG8	NM_052925	3725	-10.4841	177-192	3608-3590	-184.31
TRIM62	NM_018207	3841	-10.1071	177-186	280-271	-184.215
SOX9	NM_000346	3934	-10.7853	176-190	447-433	-184.195
MAP3K1	NM_005921	7511	-10.2961	0-15	6741-6726	-184.154
MYOM3	NM_152372	5800	-11.3968	463-478	448-433	-184.154
RIMKLA	NM_173642	10569	-11.4367	157-176	9319-9300	-184.15
PCDHGB3	NM_018924	4727	-12.8218	177-187	4631-4621	-184.052
FXR1	NM_001013439	8909	-11.4906	43148	3246-3231	-183.959
LRRC32	NM_005512	4312	-10.8225	455-471	3434-3418	-183.92
ITPRIP	NM_033397	6809	-10.4076	324-341	2246-2226	-183.911
POM121L8P	NR_024583	7712	-11.0164	465-480	4703-4689	-183.868
ZNF793	NM_001013659	7121	-10.5639	177-190	2338-2322	-183.809
CHST6	NM_021615	6885	-10.7463	461-482	2112-2091	-183.805
NIPAL3	NM_020448	5426	-11.9312	43117	4465-4449	-183.793
PCDHGA7	NM_018920	4766	-12.8218	177-187	4670-4660	-183.74
PRDM15	NM_001282934	6723	-12.6738	450-470	777-759	-183.709
UBE2QL1	NM_001145161	6129	-12.1174	465-476	365-354	-183.665
ST8SIA2	NM_006011	5626	-12.1389	177-186	2577-2568	-183.635
MYO9B	NM_001130065	7623	-13.6242	460-482	2295-2272	-183.622
ATP2B4	NM_001001396	8920	-12.6912	176-192	7493-7475	-183.573
ARHGAP30	NM_001025598	4425	-10.7084	461-480	2304-2280	-183.521
PPFIA3	NM_003660	4742	-13.7327	177-190	281-268	-183.462
RANBP3	NM_007322	3400	-12.5443	175-189	2007-1993	-183.356
BCL7A	NM_020993	3783	-11.4457	176-193	1744-1726	-183.347
FRMD4B	NM_015123	6498	-10.7105	460-489	5633-5589	-183.339
WDR97	NM_001316309	5018	-11.2289	231-250	1543-1525	-183.225
MYO5B	NM_001080467	9520	-12.4773	462-483	4333-4315	-183.211
C19orf35	NM_198532	2570	-11.537	176-189	280-265	-183.163
CEP63	NM_025180	6054	-13.1512	177-192	3679-3661	-183.013
SLC25A23	NM_024103	3460	-12.7129	177-191	2279-2265	-182.994
ACOX1	NM_001185039	7758	-10.8152	43119	6829-6811	-182.962
DRD2	NM_000795	2699	-11.2825	177-187	2181-2171	-182.9
KIF13A	NM_001105568	7084	-9.95623	175-186	5361-5349	-182.797
MPRIP	NM_201274	11023	-9.58773	333-350	5853-5836	-182.746
BCORP1	NR_033732	3668	-11.3659	179-192	1119-1106	-182.727
SAMD4A	NM_015589	6833	-11.1295	462-481	2753-2732	-182.702
SCAF8	NM_014892	5188	-11.6758	470-493	537-514	-182.672
REXO1	NM_020695	4581	-12.1707	177-190	1836-1823	-182.66
FMNL2	NM_052905	5575	-11.7899	177-191	2066-2052	-182.659
BLOC1S3	NM_212550	2601	-11.7426	176-190	811-793	-182.608
GRAP2	NM_001291825	3541	-13.2727	135-177	3141-3100	-182.554
MPV17L	NM_001128423	2309	-12.9726	43120	1238-1219	-182.503
ZNF598	NM_178167	3369	-11.8062	459-478	1082-1062	-182.476
POLR3H	NM_001018050	4484	-11.3654	462-489	1844-1809	-182.349
JAKMIP2	NM_001270941	9270	-11.2365	177-190	8610-8597	-182.347
SLIT1	NM_003061	7931	-11.2877	451-479	424-396	-182.321
PCDHGA8	NM_032088	5503	-12.8218	177-187	5407-5397	-182.286
HDAC10	NM_032019	2706	-12.8912	177-190	2566-2553	-182.242
PAX8	NM_003466	4055	-10.9461	175-188	1307-1291	-182.24
LAMC1	NM_002293	7889	-10.5943	465-481	4315-4292	-182.209
ANKHD1	NM_017747	8221	-10.6904	464-481	6682-6665	-182.163
MVB12B	NM_033446	4824	-14.2176	466-481	4661-4646	-182.137
SNX29	NM_032167	8175	-11.5072	462-479	496-480	-182.105
THCAT155	NR_126055	5979	-10.3489	175-190	4795-4781	-182.077
ZNF621	NM_198484	8483	-16.1738	463-484	6434-6403	-182.077
DDX3X	NM_001356	5502	-12.4152	609-637	1946-1916	-181.981
ACAN	NM_013227	8840	-11.7078	177-192	8734-8719	-181.971
SLC6A6	NM_003043	6538	-12.0352	177-187	5710-5700	-181.953
PKHD1	NM_138694	16235	-9.97001	242-252	73-63	-181.905
ST8SIA1	NM_003034	9714	-11.8539	536-555	1269-1251	-181.903
PPFIBP1	NM_177444	6095	-14.0998	177-190	4684-4671	-181.884
ZNRF3	NM_001206998	6677	-11.8628	177-190	2994-2981	-181.883
SLC9A8	NM_001260491	6310	-12.2248	177-190	5620-5607	-181.749
SERPINB9	NM_004155	4150	-10.7769	43120	3559-3540	-181.725
KLHDC8A	NM_001271863	3256	-14.4728	176-191	2248-2229	-181.707
TIMP2	NM_003255	3655	-13.434	177-190	77-64	-181.662
R3HDM2	NM_014925	3974	-11.9211	331-351	1961-1942	-181.566
KIAA1199	NM_001293298	7271	-10.4371	469-487	5448-5431	-181.564
PTRF	NM_012232	3634	-10.4679	181-192	3294-3283	-181.536
FOXD2	NM_004474	4675	-11.6616	463-493	445-415	-181.439
MPP2	NM_001278381	4942	-10.5862	177-187	2906-2896	-181.434
ATXN7L1	NM_020725	5691	-11.7124	177-190	4991-4978	-181.432
FOXL2NB	NM_001040061	4075	-11.9847	43215	2611-2588	-181.401
ZBTB46	NM_025224	5233	-10.6359	460-483	2602-2580	-181.322
GLIS1	NM_147193	2816	-12.7528	177-186	2582-2573	-181.303
ZIC2	NM_007129	2975	-10.6929	176-187	993-981	-181.301
RIMBP2	NM_015347	6322	-11.2198	175-184	1543-1534	-181.283
PHACTR2	NM_001100164	9633	-10.7384	323-338	8512-8498	-181.245
SLC12A5	NM_020708	6059	-9.82497	177-193	4732-4713	-181.161
HDLBP	NM_005336	6374	-11.5426	450-475	3137-3111	-181.148
MALRD1	NM_001142308	6880	-12.108	251-275	1791-1772	-181.12
TENM3	NM_001080477	10894	-12.024	231-251	7509-7488	-181.069
SUN2	NM_001199579	4064	-11.6449	466-485	1381-1361	-181.042
PXN	NM_001243756	3835	-14.742	175-191	305-287	-181.029
LMLN	NM_001136049	7154	-10.8146	175-186	2422-2411	-181.018
GATA2	NM_001145661	3475	-13.7183	461-487	3009-2985	-180.98
CEACAM19	NM_020219	2248	-12.4386	177-186	2045-2036	-180.965
PHACTR4	NM_001048183	6211	-10.3823	177-186	4225-4216	-180.94
BRSK2	NM_001256627	4563	-11.0773	464-482	993-970	-180.75
SLC4A5	NM_133478	6348	-11.9798	802-821	6080-6056	-180.677
DUSP4	NM_057158	6436	-13.001	176-197	43277	-180.631
NSD1	NM_022455	12983	-10.0622	315-336	12735-12719	-180.549
BIRC6	NM_016252	15702	-10.9847	534-553	4419-4399	-180.476
CYP8B1	NM_004391	3950	-13.9879	43181	2792-2773	-180.406
LIF	NM_002309	3969	-11.2801	177-189	2575-2563	-180.377
ZSCAN22	NM_181846	4643	-11.8181	175-192	2268-2249	-180.371
SPRED3	NM_001042522	5074	-11.6258	164-187	2254-2228	-180.353
ATG2A	NM_015104	6373	-10.9078	175-190	3866-3846	-180.303
FAM72C	NM_001287385	2338	-10.4367	467-487	969-949	-180.241
UBTF	NR_045058	4997	-11.3958	178-191	4094-4081	-180.22
HGH1	NM_016458	2531	-12.1952	466-482	142-120	-180.217
MKL1	NM_001282662	4540	-11.5216	462-482	1322-1296	-180.188
ZCCHC14	NM_015144	6911	-12.2374	175-185	1736-1726	-180.18
DTNA	NM_001198939	6530	-11.0018	242-252	2050-2040	-180.17
ADD1	NM_001286645	4756	-13.7309	177-188	3392-3381	-180.114
TXLNA	NM_175852	4796	-11.1753	466-482	4487-4470	-180.05
ZBTB44	NM_014155	9340	-13.9069	176-192	2840-2824	-179.949
IGF2BP2	NM_001291869	3689	-10.1087	462-481	2146-2132	-179.898
EIF4G3	NM_001198801	6515	-10.8316	177-191	313-299	-179.789
BAG6	NM_004639	3816	-11.5369	176-190	2314-2299	-179.705
OBSL1	NM_015311	6112	-11.7335	463-480	46-28	-179.557
ALX4	NM_021926	5466	-10.7377	461-482	2444-2424	-179.515
CDK12	NM_016507	8283	-12.0592	176-190	2180-2162	-179.495
DENND4B	NM_014856	5688	-12.0476	460-481	1319-1294	-179.456
MYH4	NM_017533	6015	-10.1764	178-188	572-562	-179.453
URM1	NM_001265582	4369	-12.8575	180-191	2691-2680	-179.344
STC1	NM_003155	3877	-13.0251	177-192	3461-3446	-179.301
L1CAM	NM_001278116	5141	-10.9155	174-189	4749-4735	-179.209
ARHGAP31	NM_020754	8079	-11.7962	176-190	6680-6666	-179.2
ERBB3	NM_001982	5757	-13.5021	452-469	4045-4027	-179.195
LINC01168	NR_046231	5397	-9.50942	177-191	3803-3786	-179.103
ACHE	NM_015831	2957	-13.5585	177-188	2854-2843	-179.088
ZNF629	NM_001080417	6087	-12.6442	177-197	446-427	-179.086
ZNF687	NM_001304763	5380	-10.9327	242-251	27-18	-179.053
PPP1R13B	NM_015316	4959	-10.6466	176-188	2717-2701	-179.025
SLC24A1	NM_004727	5768	-13.1174	129-176	2937-2880	-179.013
SNTB2	NM_006750	9771	-11.5985	452-484	3221-3192	-178.979
NCBP3	NM_001114118	8184	-11.6617	178-192	2127-2113	-178.956
UBOX5	NM_014948	4345	-10.8136	43119	2978-2960	-178.95
GPAT4	NM_178819	6310	-12.3693	457-480	5919-5892	-178.93
UNK	NM_001080419	3863	-11.4107	463-483	3159-3141	-178.872
GOLGA6B	NM_018652	3178	-12.9123	463-487	1853-1832	-178.811
SLC12A6	NM_001042496	7754	-12.6256	177-191	4782-4767	-178.792
ZNF490	NM_020714	6098	-11.2628	43118	2666-2649	-178.64
HIPK1	NM_198268	8151	-11.0706	406-423	667-651	-178.613
TSPYL4	NM_021648	4131	-11.6746	177-191	2632-2618	-178.606
AP1G1	NM_001030007	6848	-11.1738	807-828	3877-3857	-178.589
ATF7IP	NM_181352	9019	-11.6813	459-468	2425-2416	-178.529
ANKRD20A19P	NR_073430	5096	-14.8719	463-483	2812-2793	-178.511
SEC16A	NM_014866	9042	-12.9862	459-483	4770-4750	-178.437
AKAP1	NM_001242903	4287	-11.5568	176-184	1896-1888	-178.418
ASTN1	NM_004319	7333	-13.8343	576-590	200-186	-178.376
MAST2	NM_015112	5738	-10.6731	177-188	4343-4328	-178.371
MYH10	NM_001256012	7762	-15.095	452-482	3525-3492	-178.359
ARFGEF1	NM_006421	7225	-10.4107	177-190	290-276	-178.303
GJC1	NM_005497	7644	-11.5081	43245	1790-1770	-178.255
MAGI2	NM_012301	6880	-10.6013	592-623	3827-3804	-178.208
CALN1	NM_001017440	9471	-11.6983	465-482	58-43	-178.207
PHLPP2	NM_001289003	8461	-10.7107	0-15	43148	-178.189
LINC00999	NR_024497	5253	-9.44757	175-191	4717-4702	-178.172
SOX10	NM_006941	2862	-10.7804	176-187	1003-992	-178.144
VPS13B	NM_017890	14100	-11.2139	176-191	12307-12290	-178.124
DCAF8	NR_028103	4183	-11.5084	176-190	2813-2792	-178.093
DTX4	NM_015177	5795	-12.2037	463-481	2160-2141	-178.055
ARHGAP44	NM_014859	4256	-12.9072	177-190	2377-2364	-178.023
SESN3	NM_144665	9443	-13.2649	177-191	2051-2037	-178.014
MXRA7	NM_001008528	4612	-10.978	463-485	413-385	-178.002
FOXN1	NM_003593	2697	-11.4286	177-185	1524-1516	-177.994
ATOH8	NM_032827	5863	-12.2392	459-480	5204-5178	-177.976
DNAH14	NM_001373	13788	-9.79698	465-483	8931-8907	-177.938
GDAP2	NM_017686	8877	-11.2973	176-188	3208-3196	-177.881
FOXP3	NM_014009	2382	-11.3488	176-190	1661-1647	-177.691
PHC2	NM_198040	3873	-11.5264	174-190	717-699	-177.564
ESPN	NM_031475	3531	-10.1454	177-189	1525-1512	-177.562
NEK9	NM_033116	5543	-9.80666	383-399	2446-2426	-177.538
MYO5C	NM_018728	6975	-10.2006	138-161	1068-1050	-177.512
PCDHGB2	NM_018923	4602	-12.8218	177-187	4506-4496	-177.491
SIK3	NM_025164	6207	-10.4254	176-187	2202-2192	-177.419
ANKFY1	NM_001257999	8161	-12.0158	458-480	7436-7416	-177.418
GOLGA6L3	NM_001310153	1672	-11.7449	463-490	1247-1221	-177.283
SH3RF3	NM_001099289	5614	-11.8831	463-481	3008-2991	-177.26
CRELD1	NM_015513	2696	-12.7387	460-489	1138-1099	-177.211
CCDC40	NM_017950	4298	-13.5123	461-489	2876-2852	-177.202
TTLL4	NM_014640	4996	-12.6267	175-192	4567-4546	-177.194
SBNO2	NM_014963	4925	-10.6026	461-479	3932-3915	-177.167
USP24	NM_015306	10802	-10.6505	541-564	1035-1010	-177.117
DCUN1D1	NM_001308101	7846	-12.9159	43119	7643-7625	-177.111
CAPN15	NM_005632	4744	-10.9593	177-190	3787-3772	-177.101
PGRMC2	NM_006320	3790	-11.5744	461-479	1000-979	-177.039
ARVCF	NM_001670	4036	-14.2809	177-191	3348-3334	-177.015
ADAM23	NM_003812	6225	-12.039	176-190	3359-3346	-176.94
MAML2	NM_032427	7111	-12.6348	323-345	1955-1928	-176.898
CKAP4	NM_006825	3036	-10.6764	451-470	709-692	-176.884
SIN3A	NM_001145358	6779	-11.0183	465-475	763-753	-176.832
GBF1	NM_004193	6437	-12.2486	464-484	3401-3384	-176.824
GOLGA8S	NR_038843	5454	-11.4124	466-490	1581-1547	-176.738
LOC100132287	NR_028322	4370	-9.80463	330-337	1725-1718	-176.736
LOC100132062	NR_028325	4370	-9.80463	330-337	1725-1718	-176.736
SLC38A7	NM_001308384	4130	-10.4213	177-190	3286-3273	-176.72
LRRC56	NM_198075	2774	-11.3603	320-342	955-925	-176.59
KCMF1	NM_020122	7553	-11.4538	176-188	4390-4379	-176.524
EAF1	NM_033083	4488	-10.7789	0-15	3386-3371	-176.495
SLC12A2	NR_046207	6926	-12.1459	43118	6173-6156	-176.493
GOLGA6D	NM_001145224	3449	-12.8795	463-487	1847-1826	-176.489
POM121C	NM_001099415	5865	-14.1226	177-193	3882-3864	-176.334
KRT80	NM_001081492	3894	-11.5272	177-191	2903-2889	-176.332
CRTC2	NM_181715	2678	-12.1557	177-191	1443-1428	-176.282
CBX4	NM_003655	2649	-11.2601	176-189	1337-1323	-176.268
CLIC5	NM_001114086	5974	-10.5151	462-480	4897-4880	-176.236
RALY	NM_016732	4773	-10.8149	460-481	3582-3554	-176.17
TRPM5	NM_014555	3928	-11.0641	464-480	1592-1579	-176.15
VPRBP	NM_014703	5842	-11.4336	317-333	3735-3718	-176.141
MCM9	NM_017696	4822	-10.1506	422-432	534-524	-176.137
PML	NM_033238	5595	-11.0826	177-186	1703-1694	-176.119
MAFK	NM_002360	3350	-11.1424	609-640	1781-1752	-176.109
ROBO3	NM_022370	4554	-12.291	385-399	4414-4400	-175.99
DGKD	NM_152879	6294	-10.1367	176-191	4374-4360	-175.988
MROH7-TTC4	NR_037639	6484	-11.072	177-189	6176-6164	-175.982
TIE1	NM_005424	3982	-12.358	176-190	36-22	-175.937
NLRC5	NM_032206	6724	-11.2059	113-129	2069-2054	-175.889
PROSER1	NM_025138	5169	-10.7038	461-472	3423-3412	-175.864
AMOTL1	NM_130847	8999	-10.6404	330-341	8516-8505	-175.729
CARD11	NM_032415	4431	-9.68244	177-190	45-32	-175.713
PCDHGA10	NM_018913	4617	-12.8218	177-187	4521-4511	-175.701
SPRED2	NM_181784	4442	-9.71448	176-191	1827-1810	-175.687
ARMC9	NM_001271466	6839	-10.6224	461-473	3883-3872	-175.682
COL11A2	NM_080680	6425	-11.6371	177-192	5970-5955	-175.593
GPR56	NM_001145772	4277	-11.1524	460-486	196-173	-175.526
SYVN1	NM_172230	3051	-12.9094	176-190	1173-1160	-175.49
ZNF532	NM_018181	6464	-10.7048	43118	5768-5751	-175.422
VAT1	NM_006373	2758	-12.2916	330-345	2283-2268	-175.42
CAPN6	NM_014289	3595	-12.6345	177-194	3396-3375	-175.405
SYNRG	NM_007247	8171	-9.70715	383-398	2289-2274	-175.367
DNAJC16	NR_109898	6299	-11.0512	177-185	3049-3041	-175.349
ZHX3	NM_015035	9991	-12.5322	176-191	1368-1353	-175.242
ASIC1	NM_020039	3994	-12.2153	178-193	2689-2673	-175.174
GLTSCR1L	NM_015349	6515	-14.0308	177-191	3429-3415	-175.081
NOL6	NM_022917	4853	-10.8385	184-195	2790-2779	-174.983
LCLAT1	NM_001304445	5304	-10.677	177-187	4198-4188	-174.963
MAP2K7	NM_001297555	3525	-12.1842	450-477	2224-2198	-174.916
IFI44L	NM_006820	5895	-12.5245	466-483	3310-3294	-174.884
GFRA1	NM_005264	9563	-10.6819	469-484	938-923	-174.85
DNM1P41	NR_033787	4444	-9.97262	474-482	3964-3956	-174.803
TBC1D25	NM_002536	3812	-10.2308	177-192	1792-1772	-174.722
APOB	NM_000384	14121	-12.4083	463-479	10727-10707	-174.692
FZD3	NM_017412	13787	-10.6755	272-296	3919-3896	-174.685
CTIF	NM_001142397	5818	-12.2309	175-191	2460-2444	-174.682
KCNJ12	NM_021012	5230	-13.2387	385-402	3797-3779	-174.668
HMGB3	NM_001301228	3676	-11.5073	176-191	143-123	-174.642
CELF5	NM_001172673	5007	-11.1376	176-189	3485-3471	-174.63
MDM2	NM_002392	7495	-12.2942	540-553	7315-7302	-174.533
ARNT	NM_001286035	4928	-10.8825	43118	3997-3980	-174.53
SEZ6L	NM_021115	6573	-11.172	177-187	2788-2778	-174.484
PRR20D	NM_001130406	1847	-9.8724	177-190	967-954	-174.434
PRR20B	NM_001130404	1847	-9.8724	177-190	967-954	-174.434
PRR20A	NM_198441	1847	-9.8724	177-190	967-954	-174.434
PRR20C	NM_001130405	1847	-9.8724	177-190	967-954	-174.434
PRR20E	NM_001130407	1847	-9.8724	177-190	967-954	-174.434
NTN1	NM_004822	5954	-10.3838	459-475	1031-1015	-174.411
RNF111	NM_001270528	5929	-11.2162	177-190	2774-2761	-174.406
TSNAX-DISC1	NR_028393	7673	-12.3569	176-185	7225-7216	-174.304
GNAT1	NM_144499	3599	-10.3797	469-486	2885-2868	-174.278
MARVELD1	NM_031484	3237	-10.4441	452-477	982-957	-174.255
MOV10	NM_001286072	4498	-11.0675	463-478	3089-3071	-174.181
MGA	NM_001164273	12042	-12.0354	178-190	9082-9070	-174.149
PINK1-AS	NR_046507	4443	-13.2444	43122	2421-2398	-174.145
ADAMTSL3	NM_207517	7335	-11.827	466-484	2066-2049	-174.143
ZC3H12B	NM_001010888	7256	-11.8856	465-483	1916-1896	-174.133
MAP3K14	NM_003954	4485	-10.2013	177-196	4166-4144	-174.106
SLC38A1	NM_001278387	8608	-11.2436	177-186	98-89	-174.073
ZNF142	NR_073599	6233	-11.3007	177-191	718-704	-174.063
CCNT1	NM_001240	7079	-11.1845	385-414	3073-3048	-174.057
MYHAS	NR_125367	3940	-10.1737	177-188	2671-2660	-174.001
ZC3H3	NM_015117	3277	-12.9594	176-188	3098-3086	-173.979
MFRP	NM_031433	3925	-11.2441	176-189	520-506	-173.97
C1QTNF5	NM_015645	3925	-11.2441	176-189	520-506	-173.97
KRT77	NM_175078	3304	-11.5582	461-473	1210-1198	-173.96
FHOD1	NM_013241	3854	-11.2622	177-190	1874-1859	-173.958
COL18A1	NM_130444	6599	-12.2586	177-189	4592-4580	-173.904
RBMS3	NM_001003793	8217	-11.939	459-481	758-736	-173.87
ZMAT3	NM_152240	9113	-11.2089	291-317	8379-8359	-173.851
RNF41	NR_040053	5563	-9.93856	177-184	5509-5502	-173.828
SPTBN1	NM_003128	10221	-12.8512	466-487	1102-1083	-173.827
OPRK1	NM_001282904	5196	-10.3925	0-17	3654-3637	-173.792
CACNA1F	NM_005183	6070	-12.2401	460-479	2364-2344	-173.792
TEAD1	NM_021961	9416	-10.7974	176-190	216-202	-173.76
PEG10	NM_001172438	6628	-11.1464	458-484	5741-5711	-173.69
RABEP2	NM_024816	2280	-13.9015	464-482	956-939	-173.682
TICRR	NM_152259	6669	-9.96943	177-186	5488-5479	-173.582
ATP8A2	NM_016529	9635	-12.3106	177-190	9053-9040	-173.555
RECQL5	NM_004259	3713	-11.995	462-478	3694-3677	-173.526
PWRN2	NR_026647	5128	-11.4019	331-344	2081-2068	-173.379
AKAP12	NM_005100	8434	-11.977	463-487	871-847	-173.336
KMT5C	NM_032701	2309	-11.108	177-190	1569-1554	-173.293
RGPD6	NM_001123363	7640	-9.75553	477-492	3697-3680	-173.187
CACNA1S	NM_000069	6168	-10.0959	536-548	4542-4530	-173.186
NRXN2	NM_015080	6623	-10.7934	463-474	1899-1888	-173.146
PCDHGA11	NM_018914	4872	-12.8218	177-187	4776-4766	-173.123
ACBD7	NM_001039844	3370	-10.6177	43117	2861-2845	-173.064
PPP3CA	NM_000944	4676	-11.3136	43119	2271-2253	-173.056
TMEM51-AS1	NR_027136	6979	-11.275	175-189	5520-5504	-172.962
NR1D1	NM_021724	2775	-11.2696	178-186	1615-1607	-172.944
NID1	NM_002508	5881	-12.2747	176-197	4078-4055	-172.908
CHP1	NM_007236	3228	-10.296	0-17	1875-1858	-172.836
NPEPPS	NM_006310	4339	-11.2249	451-469	3142-3126	-172.828
RNF157	NM_052916	4891	-12.8857	175-186	4559-4548	-172.809
GAREM2	NM_001191033	5157	-12.0068	177-188	3395-3384	-172.766
TAB3	NM_152787	6787	-11.2637	177-190	4390-4368	-172.75
CACUL1	NM_153810	6740	-12.3647	43118	4328-4311	-172.717
VSX2	NM_182894	2995	-12.1993	458-472	2425-2411	-172.689
ASAP2	NM_003887	5717	-11.8428	177-186	3044-3035	-172.664
TAF15	NM_139215	2191	-10.8746	463-487	1773-1748	-172.557
ATP1A4	NM_144699	3847	-12.1937	177-192	425-410	-172.555
PRAMEF27	NM_001300891	1437	-9.91268	459-481	175-153	-172.546
ST3GAL1	NM_003033	6971	-9.66219	180-190	6656-6646	-172.493
AHRR	NM_020731	5660	-10.4433	323-342	3420-3403	-172.451
DLG3	NM_021120	6021	-13.1269	177-197	4382-4362	-172.438
ENTPD7	NM_020354	8555	-11.7696	463-481	2004-1983	-172.372
DDA1	NM_024050	4077	-11.3045	230-258	3800-3776	-172.371
GLI1	NM_005269	3602	-13.0752	175-192	1791-1770	-172.317
SLC35E2	NM_182838	6294	-12.2819	43125	1769-1745	-172.28
LINC01278	NR_015353	2886	-12.0748	177-189	2754-2742	-172.253
PRND	NM_012409	4038	-12.451	450-465	107-92	-172.253
ICE1	NM_015325	7948	-10.2397	465-481	664-648	-172.212
KIF24	NM_194313	6227	-13.9194	129-167	4608-4574	-172.211
KCNH2	NM_000238	4290	-9.93716	170-179	2701-2692	-172.114
GLUD1P3	NR_048575	4069	-12.1416	176-193	3697-3679	-172.102
SLC12A3	NM_000339	5567	-10.6451	506-517	899-888	-172.066
HRCT1	NM_001039792	950	-12.1378	176-189	424-410	-172.057
JAZF1	NM_175061	3199	-14.7007	177-191	129-115	-172.055
LOC101927267	NR_120449	4166	-10.4168	178-186	1506-1498	-172.054
LOC646762	NR_024278	5784	-14.9259	452-490	4172-4135	-172.023
ZNF2	NM_001291605	4013	-10.1399	0-17	3333-3316	-172.017
TGFB1	NM_000660	2583	-11.7704	177-188	2110-2099	-171.886
TATDN2	NM_014760	4907	-10.9911	385-397	3057-3045	-171.855
RUNX3	NM_001031680	4340	-12.0263	176-190	2252-2237	-171.825
KIAA0556	NM_015202	6623	-10.9912	467-481	61-45	-171.783
VAMP2	NM_014232	2155	-13.0473	178-191	2089-2076	-171.685
TBC1D5	NM_014744	7854	-11.2764	469-482	7491-7478	-171.674
C12orf49	NM_024738	5278	-11.8497	43118	3795-3778	-171.674
WASF1	NM_003931	3220	-11.6266	175-190	1914-1895	-171.648
LRRC37A4P	NR_002940	7238	-9.72261	177-189	220-207	-171.596
ZNF335	NM_022095	4452	-10.5664	175-184	3350-3341	-171.584
DOHH	NM_001145165	2032	-13.8585	134-179	1746-1713	-171.576
ULK2	NM_014683	9139	-13.2312	385-411	4648-4626	-171.564
UBALD2	NM_182565	1589	-11.2822	176-193	476-454	-171.561
TMEM2	NM_013390	6523	-9.89235	532-553	6468-6448	-171.556
RGS6	NM_001204424	6059	-13.2054	176-191	3608-3593	-171.537
STAMBP	NM_213622	6709	-12.1884	176-188	2774-2762	-171.536
TCEB3	NM_003198	4943	-11.3603	460-473	183-170	-171.509
PRKXP1	NR_073405	11532	-11.1272	534-548	10871-10857	-171.437
LYST	NM_001301365	13934	-11.2016	534-546	12208-12196	-171.361
CTTNBP2	NM_033427	5969	-12.0884	313-347	1196-1158	-171.337
FBN1	NM_000138	11695	-11.0182	243-260	856-836	-171.317
CDC42BPG	NM_017525	4939	-12.9064	460-477	3672-3656	-171.26
PCGF3	NM_006315	5665	-12.8144	177-190	1340-1327	-171.029
PIKFYVE	NM_015040	9901	-11.5055	177-190	1783-1770	-171.025
AFF4	NM_014423	9580	-10.6176	584-612	8772-8740	-171.018
SLC6A9	NM_201649	3390	-10.1807	461-481	102-80	-171
SYNE3	NM_152592	3275	-10.8781	454-480	2481-2454	-170.971
OTUD3	NM_015207	6514	-10.7578	463-481	323-307	-170.914
TMEM236	NM_001098844	5454	-11.2553	0-20	1897-1877	-170.897
MYT1	NM_004535	5535	-11.469	463-481	333-316	-170.876
LRRC14	NM_001272036	5434	-10.9404	463-479	4408-4393	-170.862
KCTD15	NM_024076	4932	-10.2933	43124	4878-4855	-170.766
NXF1	NM_001081491	4147	-11.546	177-189	2420-2408	-170.754
MAP3K10	NM_002446	3436	-12.1381	176-186	2925-2915	-170.754
PHF2	NM_005392	5349	-9.66993	173-185	3534-3522	-170.718
MR1	NM_001531	7860	-9.76122	43270	5097-5084	-170.702
VSX1	NR_045948	2333	-14.8175	462-486	11780	-170.552
MAP7D1	NM_018067	3571	-13.5317	175-187	750-738	-170.495
KREMEN1	NM_001039570	6138	-11.8144	176-185	5437-5428	-170.471
GOLGA6A	NM_001038640	3176	-12.9046	463-487	1853-1832	-170.325
MINK1	NM_153827	5017	-13.622	177-190	4955-4942	-170.309
PDZD7	NM_001195263	4136	-10.9732	177-187	3456-3446	-170.28
MED1	NM_004774	8148	-10.0067	175-188	2496-2480	-170.183
RRBP1	NM_001042576	3792	-13.9855	463-490	3231-3197	-170.183
SLITRK5	NM_015567	4446	-11.9768	461-492	1952-1924	-170.166
LOC729737	NR_039983	5474	-9.80463	330-337	2048-2041	-170.156
FOXJ2	NM_018416	5482	-10.7456	171-184	2130-2117	-170.033
[truncated: 21,185 more rows]
